# Supplementary material for: Carrier-phonon decoupling in perovskite thermoelectrics via entropy engineering
Source: Nat Commun. 2024 Sep 3;15:7650. doi: 10.1038/s41467-024-52063-5 (PMC11369264; doi:10.1038/s41467-024-52063-5)
Supplement: Supplementary file 4 — Supplementary Data 1 [file 41467_2024_52063_MOESM4_ESM.txt]

generated by phonopy
   1.0
    10.9918210008443697    0.0000000000000000    0.0000000000000000
     0.0000000000000000    5.4959105004221849    0.0000000000000000
     0.0000000000000000    0.0000000000000000    7.8154250127673741
Sr Ti O
   8    8   24
Direct
  0.0000000000000000  0.5000000000000000  0.2500000000000000
  0.5000000000000000  0.5000000000000000  0.2500000000000000
  0.2500000000000000  0.0000000000000000  0.2500000000000000
  0.7500000000000000  0.0000000000000000  0.2500000000000000
  0.2500000000000000  0.0000000000000000  0.7500000000000000
  0.7500000000000000  0.0000000000000000  0.7500000000000000
  0.0000000000000000  0.5000000000000000  0.7500000000000000
  0.5000000000000000  0.5000000000000000  0.7500000000000000
  0.0000000000000000  0.0000000000000000  0.0000000000000000
  0.5000000000000000  0.0000000000000000  0.0000000000000000
  0.2500000000000000  0.5000000000000000  0.0000000000000000
  0.7500000000000000  0.5000000000000000  0.0000000000000000
  0.2500000000000000  0.5000000000000000  0.5000000000000000
  0.7500000000000000  0.5000000000000000  0.5000000000000000
  0.0000000000000000  0.0000000000000000  0.5000000000000000
  0.5000000000000000  0.0000000000000000  0.5000000000000000
  0.3865456419182711  0.2730902838365446  0.5000000000000000
  0.8865456419182711  0.2730902838365446  0.5000000000000000
  0.1134548580817276  0.2730902838365446  0.0000000000000000
  0.6134548580817276  0.2730902838365446  0.0000000000000000
  0.3865456419182711  0.7269087161634579  0.0000000000000000
  0.8865456419182711  0.7269087161634579  0.0000000000000000
  0.3634543580817289  0.2269097161634553  0.0000000000000000
  0.8634543580817289  0.2269097161634553  0.0000000000000000
  0.2500000000000000  0.5000000000000000  0.2500000000000000
  0.7500000000000000  0.5000000000000000  0.2500000000000000
  0.0000000000000000  0.0000000000000000  0.2500000000000000
  0.5000000000000000  0.0000000000000000  0.2500000000000000
  0.1365451419182723  0.7730912838365421  0.0000000000000000
  0.6365451419182723  0.7730912838365421  0.0000000000000000
  0.3634543580817289  0.7730912838365421  0.5000000000000000
  0.8634543580817289  0.7730912838365421  0.5000000000000000
  0.1365451419182723  0.2269097161634553  0.5000000000000000
  0.6365451419182723  0.2269097161634553  0.5000000000000000
  0.1134548580817276  0.7269087161634579  0.5000000000000000
  0.6134548580817276  0.7269087161634579  0.5000000000000000
  0.0000000000000000  0.0000000000000000  0.7500000000000000
  0.5000000000000000  0.0000000000000000  0.7500000000000000
  0.2500000000000000  0.5000000000000000  0.7500000000000000
  0.7500000000000000  0.5000000000000000  0.7500000000000000
