# Supplementary material for: Carrier-phonon decoupling in perovskite thermoelectrics via entropy engineering
Source: Nat Commun. 2024 Sep 3;15:7650. doi: 10.1038/s41467-024-52063-5 (PMC11369264; doi:10.1038/s41467-024-52063-5)
Supplement: Supplementary file 5 — Supplementary Data 2 [file 41467_2024_52063_MOESM5_ESM.txt]

generated by phonopy
   1.0
     7.7917748952074275    0.0000000000000000    0.0000000000000000
     0.0000000000000000    7.7917748952074275    0.0000000000000000
     0.0000000000000000    0.0000000000000000    7.7917748952074275
Sr Ti O
   8    8   24
Direct
  0.0000000000000000  0.0000000000000000  0.0000000000000000
  0.5000000000000000  0.0000000000000000  0.0000000000000000
  0.0000000000000000  0.5000000000000000  0.0000000000000000
  0.5000000000000000  0.5000000000000000  0.0000000000000000
  0.0000000000000000  0.0000000000000000  0.5000000000000000
  0.5000000000000000  0.0000000000000000  0.5000000000000000
  0.0000000000000000  0.5000000000000000  0.5000000000000000
  0.5000000000000000  0.5000000000000000  0.5000000000000000
  0.2500000000000000  0.2500000000000000  0.2500000000000000
  0.7500000000000000  0.2500000000000000  0.2500000000000000
  0.2500000000000000  0.7500000000000000  0.2500000000000000
  0.7500000000000000  0.7500000000000000  0.2500000000000000
  0.2500000000000000  0.2500000000000000  0.7500000000000000
  0.7500000000000000  0.2500000000000000  0.7500000000000000
  0.2500000000000000  0.7500000000000000  0.7500000000000000
  0.7500000000000000  0.7500000000000000  0.7500000000000000
  0.2500000000000000  0.0000000000000000  0.2500000000000000
  0.7500000000000000  0.0000000000000000  0.2500000000000000
  0.2500000000000000  0.5000000000000000  0.2500000000000000
  0.7500000000000000  0.5000000000000000  0.2500000000000000
  0.2500000000000000  0.0000000000000000  0.7500000000000000
  0.7500000000000000  0.0000000000000000  0.7500000000000000
  0.2500000000000000  0.5000000000000000  0.7500000000000000
  0.7500000000000000  0.5000000000000000  0.7500000000000000
  0.2500000000000000  0.2500000000000000  0.0000000000000000
  0.7500000000000000  0.2500000000000000  0.0000000000000000
  0.2500000000000000  0.7500000000000000  0.0000000000000000
  0.7500000000000000  0.7500000000000000  0.0000000000000000
  0.2500000000000000  0.2500000000000000  0.5000000000000000
  0.7500000000000000  0.2500000000000000  0.5000000000000000
  0.2500000000000000  0.7500000000000000  0.5000000000000000
  0.7500000000000000  0.7500000000000000  0.5000000000000000
  0.0000000000000000  0.2500000000000000  0.2500000000000000
  0.5000000000000000  0.2500000000000000  0.2500000000000000
  0.0000000000000000  0.7500000000000000  0.2500000000000000
  0.5000000000000000  0.7500000000000000  0.2500000000000000
  0.0000000000000000  0.2500000000000000  0.7500000000000000
  0.5000000000000000  0.2500000000000000  0.7500000000000000
  0.0000000000000000  0.7500000000000000  0.7500000000000000
  0.5000000000000000  0.7500000000000000  0.7500000000000000
