# Supplementary material for: Carrier-phonon decoupling in perovskite thermoelectrics via entropy engineering
Source: Nat Commun. 2024 Sep 3;15:7650. doi: 10.1038/s41467-024-52063-5 (PMC11369264; doi:10.1038/s41467-024-52063-5)
Supplement: Supplementary file 6 — Supplementary Data 3 [file 41467_2024_52063_MOESM6_ESM.txt]

generated by phonopy
   1.0
    11.6876623428111408    0.0000000000000000    0.0000000000000000
     0.0000000000000000   11.6876623428111408    0.0000000000000000
     0.0000000000000000    0.0000000000000000   11.6876623428111408
Sr Ti O
  27   27   81
Direct
  0.0000000000000000  0.0000000000000000  0.0000000000000000
  0.3333333333333333  0.0000000000000000  0.0000000000000000
  0.6666666666666666  0.0000000000000000  0.0000000000000000
  0.0000000000000000  0.3333333333333333  0.0000000000000000
  0.3333333333333333  0.3333333333333333  0.0000000000000000
  0.6666666666666666  0.3333333333333333  0.0000000000000000
  0.0000000000000000  0.6666666666666666  0.0000000000000000
  0.3333333333333333  0.6666666666666666  0.0000000000000000
  0.6666666666666666  0.6666666666666666  0.0000000000000000
  0.0000000000000000  0.0000000000000000  0.3333333333333333
  0.3333333333333333  0.0000000000000000  0.3333333333333333
  0.6666666666666666  0.0000000000000000  0.3333333333333333
  0.0000000000000000  0.3333333333333333  0.3333333333333333
  0.3333333333333333  0.3333333333333333  0.3333333333333333
  0.6666666666666666  0.3333333333333333  0.3333333333333333
  0.0000000000000000  0.6666666666666666  0.3333333333333333
  0.3333333333333333  0.6666666666666666  0.3333333333333333
  0.6666666666666666  0.6666666666666666  0.3333333333333333
  0.0000000000000000  0.0000000000000000  0.6666666666666666
  0.3333333333333333  0.0000000000000000  0.6666666666666666
  0.6666666666666666  0.0000000000000000  0.6666666666666666
  0.0000000000000000  0.3333333333333333  0.6666666666666666
  0.3333333333333333  0.3333333333333333  0.6666666666666666
  0.6666666666666666  0.3333333333333333  0.6666666666666666
  0.0000000000000000  0.6666666666666666  0.6666666666666666
  0.3333333333333333  0.6666666666666666  0.6666666666666666
  0.6666666666666666  0.6666666666666666  0.6666666666666666
  0.1666666666666667  0.1666666666666667  0.1666666666666667
  0.5000000000000000  0.1666666666666667  0.1666666666666667
  0.8333333333333333  0.1666666666666667  0.1666666666666667
  0.1666666666666667  0.5000000000000000  0.1666666666666667
  0.5000000000000000  0.5000000000000000  0.1666666666666667
  0.8333333333333333  0.5000000000000000  0.1666666666666667
  0.1666666666666667  0.8333333333333333  0.1666666666666667
  0.5000000000000000  0.8333333333333333  0.1666666666666667
  0.8333333333333333  0.8333333333333333  0.1666666666666667
  0.1666666666666667  0.1666666666666667  0.5000000000000000
  0.5000000000000000  0.1666666666666667  0.5000000000000000
  0.8333333333333333  0.1666666666666667  0.5000000000000000
  0.1666666666666667  0.5000000000000000  0.5000000000000000
  0.5000000000000000  0.5000000000000000  0.5000000000000000
  0.8333333333333333  0.5000000000000000  0.5000000000000000
  0.1666666666666667  0.8333333333333333  0.5000000000000000
  0.5000000000000000  0.8333333333333333  0.5000000000000000
  0.8333333333333333  0.8333333333333333  0.5000000000000000
  0.1666666666666667  0.1666666666666667  0.8333333333333333
  0.5000000000000000  0.1666666666666667  0.8333333333333333
  0.8333333333333333  0.1666666666666667  0.8333333333333333
  0.1666666666666667  0.5000000000000000  0.8333333333333333
  0.5000000000000000  0.5000000000000000  0.8333333333333333
  0.8333333333333333  0.5000000000000000  0.8333333333333333
  0.1666666666666667  0.8333333333333333  0.8333333333333333
  0.5000000000000000  0.8333333333333333  0.8333333333333333
  0.8333333333333333  0.8333333333333333  0.8333333333333333
  0.1666666666666667  0.0000000000000000  0.1666666666666667
  0.5000000000000000  0.0000000000000000  0.1666666666666667
  0.8333333333333333  0.0000000000000000  0.1666666666666667
  0.1666666666666667  0.3333333333333333  0.1666666666666667
  0.5000000000000000  0.3333333333333333  0.1666666666666667
  0.8333333333333333  0.3333333333333333  0.1666666666666667
  0.1666666666666667  0.6666666666666666  0.1666666666666667
  0.5000000000000000  0.6666666666666666  0.1666666666666667
  0.8333333333333333  0.6666666666666666  0.1666666666666667
  0.1666666666666667  0.0000000000000000  0.5000000000000000
  0.5000000000000000  0.0000000000000000  0.5000000000000000
  0.8333333333333333  0.0000000000000000  0.5000000000000000
  0.1666666666666667  0.3333333333333333  0.5000000000000000
  0.5000000000000000  0.3333333333333333  0.5000000000000000
  0.8333333333333333  0.3333333333333333  0.5000000000000000
  0.1666666666666667  0.6666666666666666  0.5000000000000000
  0.5000000000000000  0.6666666666666666  0.5000000000000000
  0.8333333333333333  0.6666666666666666  0.5000000000000000
  0.1666666666666667  0.0000000000000000  0.8333333333333333
  0.5000000000000000  0.0000000000000000  0.8333333333333333
  0.8333333333333333  0.0000000000000000  0.8333333333333333
  0.1666666666666667  0.3333333333333333  0.8333333333333333
  0.5000000000000000  0.3333333333333333  0.8333333333333333
  0.8333333333333333  0.3333333333333333  0.8333333333333333
  0.1666666666666667  0.6666666666666666  0.8333333333333333
  0.5000000000000000  0.6666666666666666  0.8333333333333333
  0.8333333333333333  0.6666666666666666  0.8333333333333333
  0.1666666666666667  0.1666666666666667  0.0000000000000000
  0.5000000000000000  0.1666666666666667  0.0000000000000000
  0.8333333333333333  0.1666666666666667  0.0000000000000000
  0.1666666666666667  0.5000000000000000  0.0000000000000000
  0.5000000000000000  0.5000000000000000  0.0000000000000000
  0.8333333333333333  0.5000000000000000  0.0000000000000000
  0.1666666666666667  0.8333333333333333  0.0000000000000000
  0.5000000000000000  0.8333333333333333  0.0000000000000000
  0.8333333333333333  0.8333333333333333  0.0000000000000000
  0.1666666666666667  0.1666666666666667  0.3333333333333333
  0.5000000000000000  0.1666666666666667  0.3333333333333333
  0.8333333333333333  0.1666666666666667  0.3333333333333333
  0.1666666666666667  0.5000000000000000  0.3333333333333333
  0.5000000000000000  0.5000000000000000  0.3333333333333333
  0.8333333333333333  0.5000000000000000  0.3333333333333333
  0.1666666666666667  0.8333333333333333  0.3333333333333333
  0.5000000000000000  0.8333333333333333  0.3333333333333333
  0.8333333333333333  0.8333333333333333  0.3333333333333333
  0.1666666666666667  0.1666666666666667  0.6666666666666666
  0.5000000000000000  0.1666666666666667  0.6666666666666666
  0.8333333333333333  0.1666666666666667  0.6666666666666666
  0.1666666666666667  0.5000000000000000  0.6666666666666666
  0.5000000000000000  0.5000000000000000  0.6666666666666666
  0.8333333333333333  0.5000000000000000  0.6666666666666666
  0.1666666666666667  0.8333333333333333  0.6666666666666666
  0.5000000000000000  0.8333333333333333  0.6666666666666666
  0.8333333333333333  0.8333333333333333  0.6666666666666666
  0.0000000000000000  0.1666666666666667  0.1666666666666667
  0.3333333333333333  0.1666666666666667  0.1666666666666667
  0.6666666666666666  0.1666666666666667  0.1666666666666667
  0.0000000000000000  0.5000000000000000  0.1666666666666667
  0.3333333333333333  0.5000000000000000  0.1666666666666667
  0.6666666666666666  0.5000000000000000  0.1666666666666667
  0.0000000000000000  0.8333333333333333  0.1666666666666667
  0.3333333333333333  0.8333333333333333  0.1666666666666667
  0.6666666666666666  0.8333333333333333  0.1666666666666667
  0.0000000000000000  0.1666666666666667  0.5000000000000000
  0.3333333333333333  0.1666666666666667  0.5000000000000000
  0.6666666666666666  0.1666666666666667  0.5000000000000000
  0.0000000000000000  0.5000000000000000  0.5000000000000000
  0.3333333333333333  0.5000000000000000  0.5000000000000000
  0.6666666666666666  0.5000000000000000  0.5000000000000000
  0.0000000000000000  0.8333333333333333  0.5000000000000000
  0.3333333333333333  0.8333333333333333  0.5000000000000000
  0.6666666666666666  0.8333333333333333  0.5000000000000000
  0.0000000000000000  0.1666666666666667  0.8333333333333333
  0.3333333333333333  0.1666666666666667  0.8333333333333333
  0.6666666666666666  0.1666666666666667  0.8333333333333333
  0.0000000000000000  0.5000000000000000  0.8333333333333333
  0.3333333333333333  0.5000000000000000  0.8333333333333333
  0.6666666666666666  0.5000000000000000  0.8333333333333333
  0.0000000000000000  0.8333333333333333  0.8333333333333333
  0.3333333333333333  0.8333333333333333  0.8333333333333333
  0.6666666666666666  0.8333333333333333  0.8333333333333333
