# Supplementary material for: Carrier-phonon decoupling in perovskite thermoelectrics via entropy engineering
Source: Nat Commun. 2024 Sep 3;15:7650. doi: 10.1038/s41467-024-52063-5 (PMC11369264; doi:10.1038/s41467-024-52063-5)
Supplement: Supplementary file 7 — Supplementary Data 4 [file 41467_2024_52063_MOESM7_ESM.cif]

#======================================================================

# CRYSTAL DATA

#----------------------------------------------------------------------

data_VESTA_phase_1


_chemical_name_common                  'generated by phonopy'
_cell_length_a                         19.54153
_cell_length_b                         19.54153
_cell_length_c                         19.54153
_cell_angle_alpha                      90
_cell_angle_beta                       90
_cell_angle_gamma                      90
_space_group_name_H-M_alt              'P 1'
_space_group_IT_number                 1

loop_
_space_group_symop_operation_xyz
   'x, y, z'

loop_
   _atom_site_label
   _atom_site_occupancy
   _atom_site_fract_x
   _atom_site_fract_y
   _atom_site_fract_z
   _atom_site_adp_type
   _atom_site_B_iso_or_equiv
   _atom_site_type_symbol
   Sr1        1.0     0.400000      0.200000      0.600000     Biso  1.000000 Sr
   Sr2        1.0     0.800000      0.400000      0.400000     Biso  1.000000 Sr
   Sr3        1.0     0.600000      0.200000      0.600000     Biso  1.000000 Sr
   Sr4        1.0     0.400000      0.600000      0.400000     Biso  1.000000 Sr
   Sr5        1.0     0.400000      0.000000      0.800000     Biso  1.000000 Sr
   Sr6        1.0     0.200000      0.600000      0.600000     Biso  1.000000 Sr
   Sr7        1.0     0.200000      0.400000      0.600000     Biso  1.000000 Sr
   Sr8        1.0     0.600000      0.800000      0.000000     Biso  1.000000 Sr
   Sr9        1.0     0.400000      0.800000      0.000000     Biso  1.000000 Sr
   Sr10       1.0     0.600000      0.200000      0.000000     Biso  1.000000 Sr
   Sr11       1.0     0.000000      0.800000      0.400000     Biso  1.000000 Sr
   Sr12       1.0     0.400000      0.200000      0.400000     Biso  1.000000 Sr
   Sr13       1.0     0.200000      0.000000      0.600000     Biso  1.000000 Sr
   Sr14       1.0     0.600000      0.400000      0.400000     Biso  1.000000 Sr
   Sr15       1.0     0.600000      0.000000      0.600000     Biso  1.000000 Sr
   Sr16       1.0     0.400000      0.600000      0.600000     Biso  1.000000 Sr
   Sr17       1.0     0.400000      0.000000      0.200000     Biso  1.000000 Sr
   Sr18       1.0     0.000000      0.600000      0.600000     Biso  1.000000 Sr
   Sr19       1.0     0.800000      0.800000      0.600000     Biso  1.000000 Sr
   Sr20       1.0     0.600000      0.600000      0.600000     Biso  1.000000 Sr
   Sr21       1.0     0.000000      0.200000      0.800000     Biso  1.000000 Sr
   Sr22       1.0     0.200000      0.600000      0.000000     Biso  1.000000 Sr
   Sr23       1.0     0.400000      0.400000      0.800000     Biso  1.000000 Sr
   Sr24       1.0     0.000000      0.600000      0.000000     Biso  1.000000 Sr
   Sr25       1.0     0.800000      0.000000      0.400000     Biso  1.000000 Sr
   Sr26       1.0     0.400000      0.200000      0.000000     Biso  1.000000 Sr
   Sr27       1.0     0.400000      0.800000      0.200000     Biso  1.000000 Sr
   Sr28       1.0     0.000000      0.200000      0.200000     Biso  1.000000 Sr
   Sr29       1.0     0.000000      0.200000      0.400000     Biso  1.000000 Sr
   Sr30       1.0     0.600000      0.600000      0.000000     Biso  1.000000 Sr
   Sr31       1.0     0.800000      0.200000      0.000000     Biso  1.000000 Sr
   Sr32       1.0     0.000000      0.200000      0.600000     Biso  1.000000 Sr
   Sr33       1.0     0.800000      0.600000      0.600000     Biso  1.000000 Sr
   Sr34       1.0     0.200000      0.800000      0.200000     Biso  1.000000 Sr
   Sr35       1.0     0.800000      0.000000      0.600000     Biso  1.000000 Sr
   Sr36       1.0     0.200000      0.600000      0.200000     Biso  1.000000 Sr
   Sr37       1.0     0.800000      0.600000      0.000000     Biso  1.000000 Sr
   Sr38       1.0     0.800000      0.200000      0.600000     Biso  1.000000 Sr
   Sr39       1.0     0.600000      0.000000      0.800000     Biso  1.000000 Sr
   Sr40       1.0     0.000000      0.800000      0.000000     Biso  1.000000 Sr
   Sr41       1.0     0.800000      0.200000      0.400000     Biso  1.000000 Sr
   Sr42       1.0     0.600000      0.400000      0.000000     Biso  1.000000 Sr
   Sr43       1.0     0.200000      0.600000      0.800000     Biso  1.000000 Sr
   Sr44       1.0     0.200000      0.200000      0.200000     Biso  1.000000 Sr
   Sr45       1.0     0.200000      0.800000      0.800000     Biso  1.000000 Sr
   Sr46       1.0     0.200000      0.400000      0.000000     Biso  1.000000 Sr
   Sr47       1.0     0.200000      0.000000      0.800000     Biso  1.000000 Sr
   Sr48       1.0     0.600000      0.200000      0.800000     Biso  1.000000 Sr
   Sr49       1.0     0.600000      0.800000      0.400000     Biso  1.000000 Sr
   Sr50       1.0     0.200000      0.000000      0.200000     Biso  1.000000 Sr
   Sr51       1.0     0.400000      0.000000      0.000000     Biso  1.000000 Sr
   Sr52       1.0     0.600000      0.800000      0.600000     Biso  1.000000 Sr
   Sr53       1.0     0.000000      0.600000      0.200000     Biso  1.000000 Sr
   Sr54       1.0     0.400000      0.000000      0.600000     Biso  1.000000 Sr
   Sr55       1.0     0.400000      0.800000      0.400000     Biso  1.000000 Sr
   Sr56       1.0     0.600000      0.800000      0.800000     Biso  1.000000 Sr
   Sr57       1.0     0.800000      0.400000      0.600000     Biso  1.000000 Sr
   Sr58       1.0     0.600000      0.400000      0.600000     Biso  1.000000 Sr
   Sr59       1.0     0.800000      0.000000      0.000000     Biso  1.000000 Sr
   Sr60       1.0     0.600000      0.600000      0.800000     Biso  1.000000 Sr
   Sr61       1.0     0.000000      0.800000      0.600000     Biso  1.000000 Sr
   Sr62       1.0     0.600000      0.200000      0.400000     Biso  1.000000 Sr
   Sr63       1.0     0.200000      0.200000      0.000000     Biso  1.000000 Sr
   Sr64       1.0     0.400000      0.200000      0.800000     Biso  1.000000 Sr
   Sr65       1.0     0.200000      0.400000      0.200000     Biso  1.000000 Sr
   Sr66       1.0     0.600000      0.400000      0.200000     Biso  1.000000 Sr
   Sr67       1.0     0.200000      0.400000      0.400000     Biso  1.000000 Sr
   Sr68       1.0     0.400000      0.600000      0.000000     Biso  1.000000 Sr
   Sr69       1.0     0.000000      0.000000      0.800000     Biso  1.000000 Sr
   Sr70       1.0     0.400000      0.200000      0.200000     Biso  1.000000 Sr
   Sr71       1.0     0.000000      0.600000      0.800000     Biso  1.000000 Sr
   Sr72       1.0     0.800000      0.400000      0.000000     Biso  1.000000 Sr
   Sr73       1.0     0.400000      0.400000      0.600000     Biso  1.000000 Sr
   Sr74       1.0     0.600000      0.800000      0.200000     Biso  1.000000 Sr
   Sr75       1.0     0.800000      0.600000      0.400000     Biso  1.000000 Sr
   Sr76       1.0     0.000000      0.400000      0.800000     Biso  1.000000 Sr
   Sr77       1.0     0.800000      0.800000      0.000000     Biso  1.000000 Sr
   Sr78       1.0     0.600000      0.600000      0.200000     Biso  1.000000 Sr
   Sr79       1.0     0.800000      0.000000      0.800000     Biso  1.000000 Sr
   Sr80       1.0     0.200000      0.000000      0.400000     Biso  1.000000 Sr
   Sr81       1.0     0.600000      0.000000      0.000000     Biso  1.000000 Sr
   Sr82       1.0     0.600000      0.600000      0.400000     Biso  1.000000 Sr
   Sr83       1.0     0.800000      0.200000      0.800000     Biso  1.000000 Sr
   Sr84       1.0     0.800000      0.600000      0.200000     Biso  1.000000 Sr
   Sr85       1.0     0.600000      0.200000      0.200000     Biso  1.000000 Sr
   Sr86       1.0     0.000000      0.400000      0.600000     Biso  1.000000 Sr
   Sr87       1.0     0.800000      0.800000      0.400000     Biso  1.000000 Sr
   Sr88       1.0     0.400000      0.400000      0.000000     Biso  1.000000 Sr
   Sr89       1.0     0.800000      0.000000      0.200000     Biso  1.000000 Sr
   Sr90       1.0     0.000000      0.800000      0.800000     Biso  1.000000 Sr
   Sr91       1.0     0.200000      0.200000      0.600000     Biso  1.000000 Sr
   Sr92       1.0     0.000000      0.200000      0.000000     Biso  1.000000 Sr
   Sr93       1.0     0.600000      0.000000      0.400000     Biso  1.000000 Sr
   Sr94       1.0     0.000000      0.000000      0.600000     Biso  1.000000 Sr
   Sr95       1.0     0.400000      0.600000      0.800000     Biso  1.000000 Sr
   Sr96       1.0     0.400000      0.000000      0.400000     Biso  1.000000 Sr
   Sr97       1.0     0.200000      0.800000      0.400000     Biso  1.000000 Sr
   Sr98       1.0     0.200000      0.200000      0.800000     Biso  1.000000 Sr
   Sr99       1.0     0.200000      0.000000      0.000000     Biso  1.000000 Sr
   Sr100      1.0     0.800000      0.400000      0.200000     Biso  1.000000 Sr
   Sr101      1.0     0.200000      0.600000      0.400000     Biso  1.000000 Sr
   Sr102      1.0     0.200000      0.200000      0.400000     Biso  1.000000 Sr
   Sr103      1.0     0.200000      0.800000      0.600000     Biso  1.000000 Sr
   Sr104      1.0     0.600000      0.400000      0.800000     Biso  1.000000 Sr
   Sr105      1.0     0.000000      0.000000      0.400000     Biso  1.000000 Sr
   Sr106      1.0     0.000000      0.800000      0.200000     Biso  1.000000 Sr
   Sr107      1.0     0.000000      0.400000      0.400000     Biso  1.000000 Sr
   Sr108      1.0     0.800000      0.800000      0.800000     Biso  1.000000 Sr
   Sr109      1.0     0.200000      0.800000      0.000000     Biso  1.000000 Sr
   Sr110      1.0     0.000000      0.000000      0.200000     Biso  1.000000 Sr
   Sr111      1.0     0.800000      0.400000      0.800000     Biso  1.000000 Sr
   Sr112      1.0     0.000000      0.400000      0.000000     Biso  1.000000 Sr
   Sr113      1.0     0.800000      0.600000      0.800000     Biso  1.000000 Sr
   Sr114      1.0     0.400000      0.400000      0.200000     Biso  1.000000 Sr
   Sr115      1.0     0.400000      0.600000      0.200000     Biso  1.000000 Sr
   Sr116      1.0     0.400000      0.800000      0.600000     Biso  1.000000 Sr
   Sr117      1.0     0.400000      0.400000      0.400000     Biso  1.000000 Sr
   Sr118      1.0     0.800000      0.200000      0.200000     Biso  1.000000 Sr
   Sr119      1.0     0.800000      0.800000      0.200000     Biso  1.000000 Sr
   Sr120      1.0     0.000000      0.600000      0.400000     Biso  1.000000 Sr
   Sr121      1.0     0.600000      0.000000      0.200000     Biso  1.000000 Sr
   Sr122      1.0     0.200000      0.400000      0.800000     Biso  1.000000 Sr
   Sr123      1.0     0.000000      0.400000      0.200000     Biso  1.000000 Sr
   Sr124      1.0     0.400000      0.800000      0.800000     Biso  1.000000 Sr
   Sr125      1.0     0.000000      0.000000      0.000000     Biso  1.000000 Sr
   Ti1        1.0     0.100000      0.100000      0.100000     Biso  1.000000 Ti
   Ti2        1.0     0.300000      0.100000      0.100000     Biso  1.000000 Ti
   Ti3        1.0     0.500000      0.100000      0.100000     Biso  1.000000 Ti
   Ti4        1.0     0.700000      0.100000      0.100000     Biso  1.000000 Ti
   Ti5        1.0     0.900000      0.100000      0.100000     Biso  1.000000 Ti
   Ti6        1.0     0.100000      0.300000      0.100000     Biso  1.000000 Ti
   Ti7        1.0     0.300000      0.300000      0.100000     Biso  1.000000 Ti
   Ti8        1.0     0.500000      0.300000      0.100000     Biso  1.000000 Ti
   Ti9        1.0     0.700000      0.300000      0.100000     Biso  1.000000 Ti
   Ti10       1.0     0.900000      0.300000      0.100000     Biso  1.000000 Ti
   Ti11       1.0     0.100000      0.500000      0.100000     Biso  1.000000 Ti
   Ti12       1.0     0.300000      0.500000      0.100000     Biso  1.000000 Ti
   Ti13       1.0     0.500000      0.500000      0.100000     Biso  1.000000 Ti
   Ti14       1.0     0.700000      0.500000      0.100000     Biso  1.000000 Ti
   Ti15       1.0     0.900000      0.500000      0.100000     Biso  1.000000 Ti
   Ti16       1.0     0.100000      0.700000      0.100000     Biso  1.000000 Ti
   Ti17       1.0     0.300000      0.700000      0.100000     Biso  1.000000 Ti
   Ti18       1.0     0.500000      0.700000      0.100000     Biso  1.000000 Ti
   Ti19       1.0     0.700000      0.700000      0.100000     Biso  1.000000 Ti
   Ti20       1.0     0.900000      0.700000      0.100000     Biso  1.000000 Ti
   Ti21       1.0     0.100000      0.900000      0.100000     Biso  1.000000 Ti
   Ti22       1.0     0.300000      0.900000      0.100000     Biso  1.000000 Ti
   Ti23       1.0     0.500000      0.900000      0.100000     Biso  1.000000 Ti
   Ti24       1.0     0.700000      0.900000      0.100000     Biso  1.000000 Ti
   Ti25       1.0     0.900000      0.900000      0.100000     Biso  1.000000 Ti
   Ti26       1.0     0.100000      0.100000      0.300000     Biso  1.000000 Ti
   Ti27       1.0     0.300000      0.100000      0.300000     Biso  1.000000 Ti
   Ti28       1.0     0.500000      0.100000      0.300000     Biso  1.000000 Ti
   Ti29       1.0     0.700000      0.100000      0.300000     Biso  1.000000 Ti
   Ti30       1.0     0.900000      0.100000      0.300000     Biso  1.000000 Ti
   Ti31       1.0     0.100000      0.300000      0.300000     Biso  1.000000 Ti
   Ti32       1.0     0.300000      0.300000      0.300000     Biso  1.000000 Ti
   Ti33       1.0     0.500000      0.300000      0.300000     Biso  1.000000 Ti
   Ti34       1.0     0.700000      0.300000      0.300000     Biso  1.000000 Ti
   Ti35       1.0     0.900000      0.300000      0.300000     Biso  1.000000 Ti
   Ti36       1.0     0.100000      0.500000      0.300000     Biso  1.000000 Ti
   Ti37       1.0     0.300000      0.500000      0.300000     Biso  1.000000 Ti
   Ti38       1.0     0.500000      0.500000      0.300000     Biso  1.000000 Ti
   Ti39       1.0     0.700000      0.500000      0.300000     Biso  1.000000 Ti
   Ti40       1.0     0.900000      0.500000      0.300000     Biso  1.000000 Ti
   Ti41       1.0     0.100000      0.700000      0.300000     Biso  1.000000 Ti
   Ti42       1.0     0.300000      0.700000      0.300000     Biso  1.000000 Ti
   Ti43       1.0     0.500000      0.700000      0.300000     Biso  1.000000 Ti
   Ti44       1.0     0.700000      0.700000      0.300000     Biso  1.000000 Ti
   Ti45       1.0     0.900000      0.700000      0.300000     Biso  1.000000 Ti
   Ti46       1.0     0.100000      0.900000      0.300000     Biso  1.000000 Ti
   Ti47       1.0     0.300000      0.900000      0.300000     Biso  1.000000 Ti
   Ti48       1.0     0.500000      0.900000      0.300000     Biso  1.000000 Ti
   Ti49       1.0     0.700000      0.900000      0.300000     Biso  1.000000 Ti
   Ti50       1.0     0.900000      0.900000      0.300000     Biso  1.000000 Ti
   Ti51       1.0     0.100000      0.100000      0.500000     Biso  1.000000 Ti
   Ti52       1.0     0.300000      0.100000      0.500000     Biso  1.000000 Ti
   Ti53       1.0     0.500000      0.100000      0.500000     Biso  1.000000 Ti
   Ti54       1.0     0.700000      0.100000      0.500000     Biso  1.000000 Ti
   Ti55       1.0     0.900000      0.100000      0.500000     Biso  1.000000 Ti
   Ti56       1.0     0.100000      0.300000      0.500000     Biso  1.000000 Ti
   Ti57       1.0     0.300000      0.300000      0.500000     Biso  1.000000 Ti
   Ti58       1.0     0.500000      0.300000      0.500000     Biso  1.000000 Ti
   Ti59       1.0     0.700000      0.300000      0.500000     Biso  1.000000 Ti
   Ti60       1.0     0.900000      0.300000      0.500000     Biso  1.000000 Ti
   Ti61       1.0     0.100000      0.500000      0.500000     Biso  1.000000 Ti
   Ti62       1.0     0.300000      0.500000      0.500000     Biso  1.000000 Ti
   Ti63       1.0     0.500000      0.500000      0.500000     Biso  1.000000 Ti
   Ti64       1.0     0.700000      0.500000      0.500000     Biso  1.000000 Ti
   Ti65       1.0     0.900000      0.500000      0.500000     Biso  1.000000 Ti
   Ti66       1.0     0.100000      0.700000      0.500000     Biso  1.000000 Ti
   Ti67       1.0     0.300000      0.700000      0.500000     Biso  1.000000 Ti
   Ti68       1.0     0.500000      0.700000      0.500000     Biso  1.000000 Ti
   Ti69       1.0     0.700000      0.700000      0.500000     Biso  1.000000 Ti
   Ti70       1.0     0.900000      0.700000      0.500000     Biso  1.000000 Ti
   Ti71       1.0     0.100000      0.900000      0.500000     Biso  1.000000 Ti
   Ti72       1.0     0.300000      0.900000      0.500000     Biso  1.000000 Ti
   Ti73       1.0     0.500000      0.900000      0.500000     Biso  1.000000 Ti
   Ti74       1.0     0.700000      0.900000      0.500000     Biso  1.000000 Ti
   Ti75       1.0     0.900000      0.900000      0.500000     Biso  1.000000 Ti
   Ti76       1.0     0.100000      0.100000      0.700000     Biso  1.000000 Ti
   Ti77       1.0     0.300000      0.100000      0.700000     Biso  1.000000 Ti
   Ti78       1.0     0.500000      0.100000      0.700000     Biso  1.000000 Ti
   Ti79       1.0     0.700000      0.100000      0.700000     Biso  1.000000 Ti
   Ti80       1.0     0.900000      0.100000      0.700000     Biso  1.000000 Ti
   Ti81       1.0     0.100000      0.300000      0.700000     Biso  1.000000 Ti
   Ti82       1.0     0.300000      0.300000      0.700000     Biso  1.000000 Ti
   Ti83       1.0     0.500000      0.300000      0.700000     Biso  1.000000 Ti
   Ti84       1.0     0.700000      0.300000      0.700000     Biso  1.000000 Ti
   Ti85       1.0     0.900000      0.300000      0.700000     Biso  1.000000 Ti
   Ti86       1.0     0.100000      0.500000      0.700000     Biso  1.000000 Ti
   Ti87       1.0     0.300000      0.500000      0.700000     Biso  1.000000 Ti
   Ti88       1.0     0.500000      0.500000      0.700000     Biso  1.000000 Ti
   Ti89       1.0     0.700000      0.500000      0.700000     Biso  1.000000 Ti
   Ti90       1.0     0.900000      0.500000      0.700000     Biso  1.000000 Ti
   Ti91       1.0     0.100000      0.700000      0.700000     Biso  1.000000 Ti
   Ti92       1.0     0.300000      0.700000      0.700000     Biso  1.000000 Ti
   Ti93       1.0     0.500000      0.700000      0.700000     Biso  1.000000 Ti
   Ti94       1.0     0.700000      0.700000      0.700000     Biso  1.000000 Ti
   Ti95       1.0     0.900000      0.700000      0.700000     Biso  1.000000 Ti
   Ti96       1.0     0.100000      0.900000      0.700000     Biso  1.000000 Ti
   Ti97       1.0     0.300000      0.900000      0.700000     Biso  1.000000 Ti
   Ti98       1.0     0.500000      0.900000      0.700000     Biso  1.000000 Ti
   Ti99       1.0     0.700000      0.900000      0.700000     Biso  1.000000 Ti
   Ti100      1.0     0.900000      0.900000      0.700000     Biso  1.000000 Ti
   Ti101      1.0     0.100000      0.100000      0.900000     Biso  1.000000 Ti
   Ti102      1.0     0.300000      0.100000      0.900000     Biso  1.000000 Ti
   Ti103      1.0     0.500000      0.100000      0.900000     Biso  1.000000 Ti
   Ti104      1.0     0.700000      0.100000      0.900000     Biso  1.000000 Ti
   Ti105      1.0     0.900000      0.100000      0.900000     Biso  1.000000 Ti
   Ti106      1.0     0.100000      0.300000      0.900000     Biso  1.000000 Ti
   Ti107      1.0     0.300000      0.300000      0.900000     Biso  1.000000 Ti
   Ti108      1.0     0.500000      0.300000      0.900000     Biso  1.000000 Ti
   Ti109      1.0     0.700000      0.300000      0.900000     Biso  1.000000 Ti
   Ti110      1.0     0.900000      0.300000      0.900000     Biso  1.000000 Ti
   Ti111      1.0     0.100000      0.500000      0.900000     Biso  1.000000 Ti
   Ti112      1.0     0.300000      0.500000      0.900000     Biso  1.000000 Ti
   Ti113      1.0     0.500000      0.500000      0.900000     Biso  1.000000 Ti
   Ti114      1.0     0.700000      0.500000      0.900000     Biso  1.000000 Ti
   Ti115      1.0     0.900000      0.500000      0.900000     Biso  1.000000 Ti
   Ti116      1.0     0.100000      0.700000      0.900000     Biso  1.000000 Ti
   Ti117      1.0     0.300000      0.700000      0.900000     Biso  1.000000 Ti
   Ti118      1.0     0.500000      0.700000      0.900000     Biso  1.000000 Ti
   Ti119      1.0     0.700000      0.700000      0.900000     Biso  1.000000 Ti
   Ti120      1.0     0.900000      0.700000      0.900000     Biso  1.000000 Ti
   Ti121      1.0     0.100000      0.900000      0.900000     Biso  1.000000 Ti
   Ti122      1.0     0.300000      0.900000      0.900000     Biso  1.000000 Ti
   Ti123      1.0     0.500000      0.900000      0.900000     Biso  1.000000 Ti
   Ti124      1.0     0.700000      0.900000      0.900000     Biso  1.000000 Ti
   Ti125      1.0     0.900000      0.900000      0.900000     Biso  1.000000 Ti
   O1         1.0     0.000000      0.100000      0.100000     Biso  1.000000 O
   O2         1.0     0.200000      0.100000      0.100000     Biso  1.000000 O
   O3         1.0     0.400000      0.100000      0.100000     Biso  1.000000 O
   O4         1.0     0.600000      0.100000      0.100000     Biso  1.000000 O
   O5         1.0     0.800000      0.100000      0.100000     Biso  1.000000 O
   O6         1.0     0.000000      0.300000      0.100000     Biso  1.000000 O
   O7         1.0     0.200000      0.300000      0.100000     Biso  1.000000 O
   O8         1.0     0.400000      0.300000      0.100000     Biso  1.000000 O
   O9         1.0     0.600000      0.300000      0.100000     Biso  1.000000 O
   O10        1.0     0.800000      0.300000      0.100000     Biso  1.000000 O
   O11        1.0     0.000000      0.500000      0.100000     Biso  1.000000 O
   O12        1.0     0.200000      0.500000      0.100000     Biso  1.000000 O
   O13        1.0     0.400000      0.500000      0.100000     Biso  1.000000 O
   O14        1.0     0.600000      0.500000      0.100000     Biso  1.000000 O
   O15        1.0     0.800000      0.500000      0.100000     Biso  1.000000 O
   O16        1.0     0.000000      0.700000      0.100000     Biso  1.000000 O
   O17        1.0     0.200000      0.700000      0.100000     Biso  1.000000 O
   O18        1.0     0.400000      0.700000      0.100000     Biso  1.000000 O
   O19        1.0     0.600000      0.700000      0.100000     Biso  1.000000 O
   O20        1.0     0.800000      0.700000      0.100000     Biso  1.000000 O
   O21        1.0     0.000000      0.900000      0.100000     Biso  1.000000 O
   O22        1.0     0.200000      0.900000      0.100000     Biso  1.000000 O
   O23        1.0     0.400000      0.900000      0.100000     Biso  1.000000 O
   O24        1.0     0.600000      0.900000      0.100000     Biso  1.000000 O
   O25        1.0     0.800000      0.900000      0.100000     Biso  1.000000 O
   O26        1.0     0.000000      0.100000      0.300000     Biso  1.000000 O
   O27        1.0     0.200000      0.100000      0.300000     Biso  1.000000 O
   O28        1.0     0.400000      0.100000      0.300000     Biso  1.000000 O
   O29        1.0     0.600000      0.100000      0.300000     Biso  1.000000 O
   O30        1.0     0.800000      0.100000      0.300000     Biso  1.000000 O
   O31        1.0     0.000000      0.300000      0.300000     Biso  1.000000 O
   O32        1.0     0.200000      0.300000      0.300000     Biso  1.000000 O
   O33        1.0     0.400000      0.300000      0.300000     Biso  1.000000 O
   O34        1.0     0.600000      0.300000      0.300000     Biso  1.000000 O
   O35        1.0     0.800000      0.300000      0.300000     Biso  1.000000 O
   O36        1.0     0.000000      0.500000      0.300000     Biso  1.000000 O
   O37        1.0     0.200000      0.500000      0.300000     Biso  1.000000 O
   O38        1.0     0.400000      0.500000      0.300000     Biso  1.000000 O
   O39        1.0     0.600000      0.500000      0.300000     Biso  1.000000 O
   O40        1.0     0.800000      0.500000      0.300000     Biso  1.000000 O
   O41        1.0     0.000000      0.700000      0.300000     Biso  1.000000 O
   O42        1.0     0.200000      0.700000      0.300000     Biso  1.000000 O
   O43        1.0     0.400000      0.700000      0.300000     Biso  1.000000 O
   O44        1.0     0.600000      0.700000      0.300000     Biso  1.000000 O
   O45        1.0     0.800000      0.700000      0.300000     Biso  1.000000 O
   O46        1.0     0.000000      0.900000      0.300000     Biso  1.000000 O
   O47        1.0     0.200000      0.900000      0.300000     Biso  1.000000 O
   O48        1.0     0.400000      0.900000      0.300000     Biso  1.000000 O
   O49        1.0     0.600000      0.900000      0.300000     Biso  1.000000 O
   O50        1.0     0.800000      0.900000      0.300000     Biso  1.000000 O
   O51        1.0     0.000000      0.100000      0.500000     Biso  1.000000 O
   O52        1.0     0.200000      0.100000      0.500000     Biso  1.000000 O
   O53        1.0     0.400000      0.100000      0.500000     Biso  1.000000 O
   O54        1.0     0.600000      0.100000      0.500000     Biso  1.000000 O
   O55        1.0     0.800000      0.100000      0.500000     Biso  1.000000 O
   O56        1.0     0.000000      0.300000      0.500000     Biso  1.000000 O
   O57        1.0     0.200000      0.300000      0.500000     Biso  1.000000 O
   O58        1.0     0.400000      0.300000      0.500000     Biso  1.000000 O
   O59        1.0     0.600000      0.300000      0.500000     Biso  1.000000 O
   O60        1.0     0.800000      0.300000      0.500000     Biso  1.000000 O
   O61        1.0     0.000000      0.500000      0.500000     Biso  1.000000 O
   O62        1.0     0.200000      0.500000      0.500000     Biso  1.000000 O
   O63        1.0     0.400000      0.500000      0.500000     Biso  1.000000 O
   O64        1.0     0.600000      0.500000      0.500000     Biso  1.000000 O
   O65        1.0     0.800000      0.500000      0.500000     Biso  1.000000 O
   O66        1.0     0.000000      0.700000      0.500000     Biso  1.000000 O
   O67        1.0     0.200000      0.700000      0.500000     Biso  1.000000 O
   O68        1.0     0.400000      0.700000      0.500000     Biso  1.000000 O
   O69        1.0     0.600000      0.700000      0.500000     Biso  1.000000 O
   O70        1.0     0.800000      0.700000      0.500000     Biso  1.000000 O
   O71        1.0     0.000000      0.900000      0.500000     Biso  1.000000 O
   O72        1.0     0.200000      0.900000      0.500000     Biso  1.000000 O
   O73        1.0     0.400000      0.900000      0.500000     Biso  1.000000 O
   O74        1.0     0.600000      0.900000      0.500000     Biso  1.000000 O
   O75        1.0     0.800000      0.900000      0.500000     Biso  1.000000 O
   O76        1.0     0.000000      0.100000      0.700000     Biso  1.000000 O
   O77        1.0     0.200000      0.100000      0.700000     Biso  1.000000 O
   O78        1.0     0.400000      0.100000      0.700000     Biso  1.000000 O
   O79        1.0     0.600000      0.100000      0.700000     Biso  1.000000 O
   O80        1.0     0.800000      0.100000      0.700000     Biso  1.000000 O
   O81        1.0     0.000000      0.300000      0.700000     Biso  1.000000 O
   O82        1.0     0.200000      0.300000      0.700000     Biso  1.000000 O
   O83        1.0     0.400000      0.300000      0.700000     Biso  1.000000 O
   O84        1.0     0.600000      0.300000      0.700000     Biso  1.000000 O
   O85        1.0     0.800000      0.300000      0.700000     Biso  1.000000 O
   O86        1.0     0.000000      0.500000      0.700000     Biso  1.000000 O
   O87        1.0     0.200000      0.500000      0.700000     Biso  1.000000 O
   O88        1.0     0.400000      0.500000      0.700000     Biso  1.000000 O
   O89        1.0     0.600000      0.500000      0.700000     Biso  1.000000 O
   O90        1.0     0.800000      0.500000      0.700000     Biso  1.000000 O
   O91        1.0     0.000000      0.700000      0.700000     Biso  1.000000 O
   O92        1.0     0.200000      0.700000      0.700000     Biso  1.000000 O
   O93        1.0     0.400000      0.700000      0.700000     Biso  1.000000 O
   O94        1.0     0.600000      0.700000      0.700000     Biso  1.000000 O
   O95        1.0     0.800000      0.700000      0.700000     Biso  1.000000 O
   O96        1.0     0.000000      0.900000      0.700000     Biso  1.000000 O
   O97        1.0     0.200000      0.900000      0.700000     Biso  1.000000 O
   O98        1.0     0.400000      0.900000      0.700000     Biso  1.000000 O
   O99        1.0     0.600000      0.900000      0.700000     Biso  1.000000 O
   O100       1.0     0.800000      0.900000      0.700000     Biso  1.000000 O
   O101       1.0     0.000000      0.100000      0.900000     Biso  1.000000 O
   O102       1.0     0.200000      0.100000      0.900000     Biso  1.000000 O
   O103       1.0     0.400000      0.100000      0.900000     Biso  1.000000 O
   O104       1.0     0.600000      0.100000      0.900000     Biso  1.000000 O
   O105       1.0     0.800000      0.100000      0.900000     Biso  1.000000 O
   O106       1.0     0.000000      0.300000      0.900000     Biso  1.000000 O
   O107       1.0     0.200000      0.300000      0.900000     Biso  1.000000 O
   O108       1.0     0.400000      0.300000      0.900000     Biso  1.000000 O
   O109       1.0     0.600000      0.300000      0.900000     Biso  1.000000 O
   O110       1.0     0.800000      0.300000      0.900000     Biso  1.000000 O
   O111       1.0     0.000000      0.500000      0.900000     Biso  1.000000 O
   O112       1.0     0.200000      0.500000      0.900000     Biso  1.000000 O
   O113       1.0     0.400000      0.500000      0.900000     Biso  1.000000 O
   O114       1.0     0.600000      0.500000      0.900000     Biso  1.000000 O
   O115       1.0     0.800000      0.500000      0.900000     Biso  1.000000 O
   O116       1.0     0.000000      0.700000      0.900000     Biso  1.000000 O
   O117       1.0     0.200000      0.700000      0.900000     Biso  1.000000 O
   O118       1.0     0.400000      0.700000      0.900000     Biso  1.000000 O
   O119       1.0     0.600000      0.700000      0.900000     Biso  1.000000 O
   O120       1.0     0.800000      0.700000      0.900000     Biso  1.000000 O
   O121       1.0     0.000000      0.900000      0.900000     Biso  1.000000 O
   O122       1.0     0.200000      0.900000      0.900000     Biso  1.000000 O
   O123       1.0     0.400000      0.900000      0.900000     Biso  1.000000 O
   O124       1.0     0.600000      0.900000      0.900000     Biso  1.000000 O
   O125       1.0     0.800000      0.900000      0.900000     Biso  1.000000 O
   O126       1.0     0.100000      0.000000      0.100000     Biso  1.000000 O
   O127       1.0     0.300000      0.000000      0.100000     Biso  1.000000 O
   O128       1.0     0.500000      0.000000      0.100000     Biso  1.000000 O
   O129       1.0     0.700000      0.000000      0.100000     Biso  1.000000 O
   O130       1.0     0.900000      0.000000      0.100000     Biso  1.000000 O
   O131       1.0     0.100000      0.200000      0.100000     Biso  1.000000 O
   O132       1.0     0.300000      0.200000      0.100000     Biso  1.000000 O
   O133       1.0     0.500000      0.200000      0.100000     Biso  1.000000 O
   O134       1.0     0.700000      0.200000      0.100000     Biso  1.000000 O
   O135       1.0     0.900000      0.200000      0.100000     Biso  1.000000 O
   O136       1.0     0.100000      0.400000      0.100000     Biso  1.000000 O
   O137       1.0     0.300000      0.400000      0.100000     Biso  1.000000 O
   O138       1.0     0.500000      0.400000      0.100000     Biso  1.000000 O
   O139       1.0     0.700000      0.400000      0.100000     Biso  1.000000 O
   O140       1.0     0.900000      0.400000      0.100000     Biso  1.000000 O
   O141       1.0     0.100000      0.600000      0.100000     Biso  1.000000 O
   O142       1.0     0.300000      0.600000      0.100000     Biso  1.000000 O
   O143       1.0     0.500000      0.600000      0.100000     Biso  1.000000 O
   O144       1.0     0.700000      0.600000      0.100000     Biso  1.000000 O
   O145       1.0     0.900000      0.600000      0.100000     Biso  1.000000 O
   O146       1.0     0.100000      0.800000      0.100000     Biso  1.000000 O
   O147       1.0     0.300000      0.800000      0.100000     Biso  1.000000 O
   O148       1.0     0.500000      0.800000      0.100000     Biso  1.000000 O
   O149       1.0     0.700000      0.800000      0.100000     Biso  1.000000 O
   O150       1.0     0.900000      0.800000      0.100000     Biso  1.000000 O
   O151       1.0     0.100000      0.000000      0.300000     Biso  1.000000 O
   O152       1.0     0.300000      0.000000      0.300000     Biso  1.000000 O
   O153       1.0     0.500000      0.000000      0.300000     Biso  1.000000 O
   O154       1.0     0.700000      0.000000      0.300000     Biso  1.000000 O
   O155       1.0     0.900000      0.000000      0.300000     Biso  1.000000 O
   O156       1.0     0.100000      0.200000      0.300000     Biso  1.000000 O
   O157       1.0     0.300000      0.200000      0.300000     Biso  1.000000 O
   O158       1.0     0.500000      0.200000      0.300000     Biso  1.000000 O
   O159       1.0     0.700000      0.200000      0.300000     Biso  1.000000 O
   O160       1.0     0.900000      0.200000      0.300000     Biso  1.000000 O
   O161       1.0     0.100000      0.400000      0.300000     Biso  1.000000 O
   O162       1.0     0.300000      0.400000      0.300000     Biso  1.000000 O
   O163       1.0     0.500000      0.400000      0.300000     Biso  1.000000 O
   O164       1.0     0.700000      0.400000      0.300000     Biso  1.000000 O
   O165       1.0     0.900000      0.400000      0.300000     Biso  1.000000 O
   O166       1.0     0.100000      0.600000      0.300000     Biso  1.000000 O
   O167       1.0     0.300000      0.600000      0.300000     Biso  1.000000 O
   O168       1.0     0.500000      0.600000      0.300000     Biso  1.000000 O
   O169       1.0     0.700000      0.600000      0.300000     Biso  1.000000 O
   O170       1.0     0.900000      0.600000      0.300000     Biso  1.000000 O
   O171       1.0     0.100000      0.800000      0.300000     Biso  1.000000 O
   O172       1.0     0.300000      0.800000      0.300000     Biso  1.000000 O
   O173       1.0     0.500000      0.800000      0.300000     Biso  1.000000 O
   O174       1.0     0.700000      0.800000      0.300000     Biso  1.000000 O
   O175       1.0     0.900000      0.800000      0.300000     Biso  1.000000 O
   O176       1.0     0.100000      0.000000      0.500000     Biso  1.000000 O
   O177       1.0     0.300000      0.000000      0.500000     Biso  1.000000 O
   O178       1.0     0.500000      0.000000      0.500000     Biso  1.000000 O
   O179       1.0     0.700000      0.000000      0.500000     Biso  1.000000 O
   O180       1.0     0.900000      0.000000      0.500000     Biso  1.000000 O
   O181       1.0     0.100000      0.200000      0.500000     Biso  1.000000 O
   O182       1.0     0.300000      0.200000      0.500000     Biso  1.000000 O
   O183       1.0     0.500000      0.200000      0.500000     Biso  1.000000 O
   O184       1.0     0.700000      0.200000      0.500000     Biso  1.000000 O
   O185       1.0     0.900000      0.200000      0.500000     Biso  1.000000 O
   O186       1.0     0.100000      0.400000      0.500000     Biso  1.000000 O
   O187       1.0     0.300000      0.400000      0.500000     Biso  1.000000 O
   O188       1.0     0.500000      0.400000      0.500000     Biso  1.000000 O
   O189       1.0     0.700000      0.400000      0.500000     Biso  1.000000 O
   O190       1.0     0.900000      0.400000      0.500000     Biso  1.000000 O
   O191       1.0     0.100000      0.600000      0.500000     Biso  1.000000 O
   O192       1.0     0.300000      0.600000      0.500000     Biso  1.000000 O
   O193       1.0     0.500000      0.600000      0.500000     Biso  1.000000 O
   O194       1.0     0.700000      0.600000      0.500000     Biso  1.000000 O
   O195       1.0     0.900000      0.600000      0.500000     Biso  1.000000 O
   O196       1.0     0.100000      0.800000      0.500000     Biso  1.000000 O
   O197       1.0     0.300000      0.800000      0.500000     Biso  1.000000 O
   O198       1.0     0.500000      0.800000      0.500000     Biso  1.000000 O
   O199       1.0     0.700000      0.800000      0.500000     Biso  1.000000 O
   O200       1.0     0.900000      0.800000      0.500000     Biso  1.000000 O
   O201       1.0     0.100000      0.000000      0.700000     Biso  1.000000 O
   O202       1.0     0.300000      0.000000      0.700000     Biso  1.000000 O
   O203       1.0     0.500000      0.000000      0.700000     Biso  1.000000 O
   O204       1.0     0.700000      0.000000      0.700000     Biso  1.000000 O
   O205       1.0     0.900000      0.000000      0.700000     Biso  1.000000 O
   O206       1.0     0.100000      0.200000      0.700000     Biso  1.000000 O
   O207       1.0     0.300000      0.200000      0.700000     Biso  1.000000 O
   O208       1.0     0.500000      0.200000      0.700000     Biso  1.000000 O
   O209       1.0     0.700000      0.200000      0.700000     Biso  1.000000 O
   O210       1.0     0.900000      0.200000      0.700000     Biso  1.000000 O
   O211       1.0     0.100000      0.400000      0.700000     Biso  1.000000 O
   O212       1.0     0.300000      0.400000      0.700000     Biso  1.000000 O
   O213       1.0     0.500000      0.400000      0.700000     Biso  1.000000 O
   O214       1.0     0.700000      0.400000      0.700000     Biso  1.000000 O
   O215       1.0     0.900000      0.400000      0.700000     Biso  1.000000 O
   O216       1.0     0.100000      0.600000      0.700000     Biso  1.000000 O
   O217       1.0     0.300000      0.600000      0.700000     Biso  1.000000 O
   O218       1.0     0.500000      0.600000      0.700000     Biso  1.000000 O
   O219       1.0     0.700000      0.600000      0.700000     Biso  1.000000 O
   O220       1.0     0.900000      0.600000      0.700000     Biso  1.000000 O
   O221       1.0     0.100000      0.800000      0.700000     Biso  1.000000 O
   O222       1.0     0.300000      0.800000      0.700000     Biso  1.000000 O
   O223       1.0     0.500000      0.800000      0.700000     Biso  1.000000 O
   O224       1.0     0.700000      0.800000      0.700000     Biso  1.000000 O
   O225       1.0     0.900000      0.800000      0.700000     Biso  1.000000 O
   O226       1.0     0.100000      0.000000      0.900000     Biso  1.000000 O
   O227       1.0     0.300000      0.000000      0.900000     Biso  1.000000 O
   O228       1.0     0.500000      0.000000      0.900000     Biso  1.000000 O
   O229       1.0     0.700000      0.000000      0.900000     Biso  1.000000 O
   O230       1.0     0.900000      0.000000      0.900000     Biso  1.000000 O
   O231       1.0     0.100000      0.200000      0.900000     Biso  1.000000 O
   O232       1.0     0.300000      0.200000      0.900000     Biso  1.000000 O
   O233       1.0     0.500000      0.200000      0.900000     Biso  1.000000 O
   O234       1.0     0.700000      0.200000      0.900000     Biso  1.000000 O
   O235       1.0     0.900000      0.200000      0.900000     Biso  1.000000 O
   O236       1.0     0.100000      0.400000      0.900000     Biso  1.000000 O
   O237       1.0     0.300000      0.400000      0.900000     Biso  1.000000 O
   O238       1.0     0.500000      0.400000      0.900000     Biso  1.000000 O
   O239       1.0     0.700000      0.400000      0.900000     Biso  1.000000 O
   O240       1.0     0.900000      0.400000      0.900000     Biso  1.000000 O
   O241       1.0     0.100000      0.600000      0.900000     Biso  1.000000 O
   O242       1.0     0.300000      0.600000      0.900000     Biso  1.000000 O
   O243       1.0     0.500000      0.600000      0.900000     Biso  1.000000 O
   O244       1.0     0.700000      0.600000      0.900000     Biso  1.000000 O
   O245       1.0     0.900000      0.600000      0.900000     Biso  1.000000 O
   O246       1.0     0.100000      0.800000      0.900000     Biso  1.000000 O
   O247       1.0     0.300000      0.800000      0.900000     Biso  1.000000 O
   O248       1.0     0.500000      0.800000      0.900000     Biso  1.000000 O
   O249       1.0     0.700000      0.800000      0.900000     Biso  1.000000 O
   O250       1.0     0.900000      0.800000      0.900000     Biso  1.000000 O
   O251       1.0     0.100000      0.100000      0.000000     Biso  1.000000 O
   O252       1.0     0.300000      0.100000      0.000000     Biso  1.000000 O
   O253       1.0     0.500000      0.100000      0.000000     Biso  1.000000 O
   O254       1.0     0.700000      0.100000      0.000000     Biso  1.000000 O
   O255       1.0     0.900000      0.100000      0.000000     Biso  1.000000 O
   O256       1.0     0.100000      0.300000      0.000000     Biso  1.000000 O
   O257       1.0     0.300000      0.300000      0.000000     Biso  1.000000 O
   O258       1.0     0.500000      0.300000      0.000000     Biso  1.000000 O
   O259       1.0     0.700000      0.300000      0.000000     Biso  1.000000 O
   O260       1.0     0.900000      0.300000      0.000000     Biso  1.000000 O
   O261       1.0     0.100000      0.500000      0.000000     Biso  1.000000 O
   O262       1.0     0.300000      0.500000      0.000000     Biso  1.000000 O
   O263       1.0     0.500000      0.500000      0.000000     Biso  1.000000 O
   O264       1.0     0.700000      0.500000      0.000000     Biso  1.000000 O
   O265       1.0     0.900000      0.500000      0.000000     Biso  1.000000 O
   O266       1.0     0.100000      0.700000      0.000000     Biso  1.000000 O
   O267       1.0     0.300000      0.700000      0.000000     Biso  1.000000 O
   O268       1.0     0.500000      0.700000      0.000000     Biso  1.000000 O
   O269       1.0     0.700000      0.700000      0.000000     Biso  1.000000 O
   O270       1.0     0.900000      0.700000      0.000000     Biso  1.000000 O
   O271       1.0     0.100000      0.900000      0.000000     Biso  1.000000 O
   O272       1.0     0.300000      0.900000      0.000000     Biso  1.000000 O
   O273       1.0     0.500000      0.900000      0.000000     Biso  1.000000 O
   O274       1.0     0.700000      0.900000      0.000000     Biso  1.000000 O
   O275       1.0     0.900000      0.900000      0.000000     Biso  1.000000 O
   O276       1.0     0.100000      0.100000      0.200000     Biso  1.000000 O
   O277       1.0     0.300000      0.100000      0.200000     Biso  1.000000 O
   O278       1.0     0.500000      0.100000      0.200000     Biso  1.000000 O
   O279       1.0     0.700000      0.100000      0.200000     Biso  1.000000 O
   O280       1.0     0.900000      0.100000      0.200000     Biso  1.000000 O
   O281       1.0     0.100000      0.300000      0.200000     Biso  1.000000 O
   O282       1.0     0.300000      0.300000      0.200000     Biso  1.000000 O
   O283       1.0     0.500000      0.300000      0.200000     Biso  1.000000 O
   O284       1.0     0.700000      0.300000      0.200000     Biso  1.000000 O
   O285       1.0     0.900000      0.300000      0.200000     Biso  1.000000 O
   O286       1.0     0.100000      0.500000      0.200000     Biso  1.000000 O
   O287       1.0     0.300000      0.500000      0.200000     Biso  1.000000 O
   O288       1.0     0.500000      0.500000      0.200000     Biso  1.000000 O
   O289       1.0     0.700000      0.500000      0.200000     Biso  1.000000 O
   O290       1.0     0.900000      0.500000      0.200000     Biso  1.000000 O
   O291       1.0     0.100000      0.700000      0.200000     Biso  1.000000 O
   O292       1.0     0.300000      0.700000      0.200000     Biso  1.000000 O
   O293       1.0     0.500000      0.700000      0.200000     Biso  1.000000 O
   O294       1.0     0.700000      0.700000      0.200000     Biso  1.000000 O
   O295       1.0     0.900000      0.700000      0.200000     Biso  1.000000 O
   O296       1.0     0.100000      0.900000      0.200000     Biso  1.000000 O
   O297       1.0     0.300000      0.900000      0.200000     Biso  1.000000 O
   O298       1.0     0.500000      0.900000      0.200000     Biso  1.000000 O
   O299       1.0     0.700000      0.900000      0.200000     Biso  1.000000 O
   O300       1.0     0.900000      0.900000      0.200000     Biso  1.000000 O
   O301       1.0     0.100000      0.100000      0.400000     Biso  1.000000 O
   O302       1.0     0.300000      0.100000      0.400000     Biso  1.000000 O
   O303       1.0     0.500000      0.100000      0.400000     Biso  1.000000 O
   O304       1.0     0.700000      0.100000      0.400000     Biso  1.000000 O
   O305       1.0     0.900000      0.100000      0.400000     Biso  1.000000 O
   O306       1.0     0.100000      0.300000      0.400000     Biso  1.000000 O
   O307       1.0     0.300000      0.300000      0.400000     Biso  1.000000 O
   O308       1.0     0.500000      0.300000      0.400000     Biso  1.000000 O
   O309       1.0     0.700000      0.300000      0.400000     Biso  1.000000 O
   O310       1.0     0.900000      0.300000      0.400000     Biso  1.000000 O
   O311       1.0     0.100000      0.500000      0.400000     Biso  1.000000 O
   O312       1.0     0.300000      0.500000      0.400000     Biso  1.000000 O
   O313       1.0     0.500000      0.500000      0.400000     Biso  1.000000 O
   O314       1.0     0.700000      0.500000      0.400000     Biso  1.000000 O
   O315       1.0     0.900000      0.500000      0.400000     Biso  1.000000 O
   O316       1.0     0.100000      0.700000      0.400000     Biso  1.000000 O
   O317       1.0     0.300000      0.700000      0.400000     Biso  1.000000 O
   O318       1.0     0.500000      0.700000      0.400000     Biso  1.000000 O
   O319       1.0     0.700000      0.700000      0.400000     Biso  1.000000 O
   O320       1.0     0.900000      0.700000      0.400000     Biso  1.000000 O
   O321       1.0     0.100000      0.900000      0.400000     Biso  1.000000 O
   O322       1.0     0.300000      0.900000      0.400000     Biso  1.000000 O
   O323       1.0     0.500000      0.900000      0.400000     Biso  1.000000 O
   O324       1.0     0.700000      0.900000      0.400000     Biso  1.000000 O
   O325       1.0     0.900000      0.900000      0.400000     Biso  1.000000 O
   O326       1.0     0.100000      0.100000      0.600000     Biso  1.000000 O
   O327       1.0     0.300000      0.100000      0.600000     Biso  1.000000 O
   O328       1.0     0.500000      0.100000      0.600000     Biso  1.000000 O
   O329       1.0     0.700000      0.100000      0.600000     Biso  1.000000 O
   O330       1.0     0.900000      0.100000      0.600000     Biso  1.000000 O
   O331       1.0     0.100000      0.300000      0.600000     Biso  1.000000 O
   O332       1.0     0.300000      0.300000      0.600000     Biso  1.000000 O
   O333       1.0     0.500000      0.300000      0.600000     Biso  1.000000 O
   O334       1.0     0.700000      0.300000      0.600000     Biso  1.000000 O
   O335       1.0     0.900000      0.300000      0.600000     Biso  1.000000 O
   O336       1.0     0.100000      0.500000      0.600000     Biso  1.000000 O
   O337       1.0     0.300000      0.500000      0.600000     Biso  1.000000 O
   O338       1.0     0.500000      0.500000      0.600000     Biso  1.000000 O
   O339       1.0     0.700000      0.500000      0.600000     Biso  1.000000 O
   O340       1.0     0.900000      0.500000      0.600000     Biso  1.000000 O
   O341       1.0     0.100000      0.700000      0.600000     Biso  1.000000 O
   O342       1.0     0.300000      0.700000      0.600000     Biso  1.000000 O
   O343       1.0     0.500000      0.700000      0.600000     Biso  1.000000 O
   O344       1.0     0.700000      0.700000      0.600000     Biso  1.000000 O
   O345       1.0     0.900000      0.700000      0.600000     Biso  1.000000 O
   O346       1.0     0.100000      0.900000      0.600000     Biso  1.000000 O
   O347       1.0     0.300000      0.900000      0.600000     Biso  1.000000 O
   O348       1.0     0.500000      0.900000      0.600000     Biso  1.000000 O
   O349       1.0     0.700000      0.900000      0.600000     Biso  1.000000 O
   O350       1.0     0.900000      0.900000      0.600000     Biso  1.000000 O
   O351       1.0     0.100000      0.100000      0.800000     Biso  1.000000 O
   O352       1.0     0.300000      0.100000      0.800000     Biso  1.000000 O
   O353       1.0     0.500000      0.100000      0.800000     Biso  1.000000 O
   O354       1.0     0.700000      0.100000      0.800000     Biso  1.000000 O
   O355       1.0     0.900000      0.100000      0.800000     Biso  1.000000 O
   O356       1.0     0.100000      0.300000      0.800000     Biso  1.000000 O
   O357       1.0     0.300000      0.300000      0.800000     Biso  1.000000 O
   O358       1.0     0.500000      0.300000      0.800000     Biso  1.000000 O
   O359       1.0     0.700000      0.300000      0.800000     Biso  1.000000 O
   O360       1.0     0.900000      0.300000      0.800000     Biso  1.000000 O
   O361       1.0     0.100000      0.500000      0.800000     Biso  1.000000 O
   O362       1.0     0.300000      0.500000      0.800000     Biso  1.000000 O
   O363       1.0     0.500000      0.500000      0.800000     Biso  1.000000 O
   O364       1.0     0.700000      0.500000      0.800000     Biso  1.000000 O
   O365       1.0     0.900000      0.500000      0.800000     Biso  1.000000 O
   O366       1.0     0.100000      0.700000      0.800000     Biso  1.000000 O
   O367       1.0     0.300000      0.700000      0.800000     Biso  1.000000 O
   O368       1.0     0.500000      0.700000      0.800000     Biso  1.000000 O
   O369       1.0     0.700000      0.700000      0.800000     Biso  1.000000 O
   O370       1.0     0.900000      0.700000      0.800000     Biso  1.000000 O
   O371       1.0     0.100000      0.900000      0.800000     Biso  1.000000 O
   O372       1.0     0.300000      0.900000      0.800000     Biso  1.000000 O
   O373       1.0     0.500000      0.900000      0.800000     Biso  1.000000 O
   O374       1.0     0.700000      0.900000      0.800000     Biso  1.000000 O
   O375       1.0     0.900000      0.900000      0.800000     Biso  1.000000 O
