# Supplementary material for: Carrier-phonon decoupling in perovskite thermoelectrics via entropy engineering
Source: Nat Commun. 2024 Sep 3;15:7650. doi: 10.1038/s41467-024-52063-5 (PMC11369264; doi:10.1038/s41467-024-52063-5)
Supplement: Supplementary file 11 — Supplementary Data 8 [file 41467_2024_52063_MOESM11_ESM.cif]

# Created by the Bilbao Crystallographic Server
# http://www.cryst.ehu.es
# Date: 31/07/2024 16:57:38

# generated by phonopy -- non-magnetic

data_OuWSEL36
_audit_creation_date               2024-07-31
_audit_creation_method             "Bilbao Crystallographic Server"
_symmetry_Int_Tables_number        1
#_symmetry_space_group_name_H-M    "P11'"
_cell_length_a                     19.541529
_cell_length_b                     19.541529
_cell_length_c                     19.541529
_cell_angle_alpha                  90.000000
_cell_angle_beta                   90.000000
_cell_angle_gamma                  90.000000

loop_
_symmetry_equiv_pos_site_id
_symmetry_equiv_pos_as_xyz
   1   x,y,z

loop_
_atom_site_label
_atom_site_type_symbol
_atom_site_fract_x
_atom_site_fract_y
_atom_site_fract_z
_atom_site_occupancy
Ba1 Ba 0.00000 0.00000 0.00000 1.0000
Sr1 Sr 0.20000 0.00000 0.00000 1.0000
Ca1 Ca 0.40000 0.00000 0.00000 1.0000
Ca2 Ca 0.60000 0.00000 0.00000 1.0000
Sr1 Sr 0.80000 0.00000 0.00000 1.0000
Ba1 Ba 0.00000 0.20000 0.00000 1.0000
Ca1 Ca 0.20000 0.20000 0.00000 1.0000
Ca2 Ca 0.40000 0.20000 0.00000 1.0000
Ca3 Ca 0.60000 0.20000 0.00000 1.0000
Ca4 Ca 0.80000 0.20000 0.00000 1.0000
Sr1 Sr 0.00000 0.40000 0.00000 1.0000
Ba1 Ba 0.20000 0.40000 0.00000 1.0000
Ba2 Ba 0.40000 0.40000 0.00000 1.0000
Sr1 Sr 0.60000 0.40000 0.00000 1.0000
Ca1 Ca 0.80000 0.40000 0.00000 1.0000
Sr1 Sr 0.00000 0.60000 0.00000 1.0000
Sr2 Sr 0.20000 0.60000 0.00000 1.0000
Ca1 Ca 0.40000 0.60000 0.00000 1.0000
La1 La 0.60000 0.60000 0.00000 1.0000
La2 La 0.80000 0.60000 0.00000 1.0000
Ca1 Ca 0.00000 0.80000 0.00000 1.0000
Sr1 Sr 0.20000 0.80000 0.00000 1.0000
Ba1 Ba 0.40000 0.80000 0.00000 1.0000
Sr1 Sr 0.60000 0.80000 0.00000 1.0000
Ca1 Ca 0.80000 0.80000 0.00000 1.0000
Sr1 Sr 0.00000 0.00000 0.20000 1.0000
Ca1 Ca 0.20000 0.00000 0.20000 1.0000
Ba1 Ba 0.40000 0.00000 0.20000 1.0000
Sr1 Sr 0.60000 0.00000 0.20000 1.0000
Ba1 Ba 0.80000 0.00000 0.20000 1.0000
Ba2 Ba 0.00000 0.20000 0.20000 1.0000
Ca1 Ca 0.20000 0.20000 0.20000 1.0000
Ca2 Ca 0.40000 0.20000 0.20000 1.0000
Ca3 Ca 0.60000 0.20000 0.20000 1.0000
Sr1 Sr 0.80000 0.20000 0.20000 1.0000
Sr2 Sr 0.00000 0.40000 0.20000 1.0000
Ba1 Ba 0.20000 0.40000 0.20000 1.0000
Ca1 Ca 0.40000 0.40000 0.20000 1.0000
La1 La 0.60000 0.40000 0.20000 1.0000
Ba1 Ba 0.80000 0.40000 0.20000 1.0000
La1 La 0.00000 0.60000 0.20000 1.0000
La2 La 0.20000 0.60000 0.20000 1.0000
Ba1 Ba 0.40000 0.60000 0.20000 1.0000
Ba2 Ba 0.60000 0.60000 0.20000 1.0000
Ca1 Ca 0.80000 0.60000 0.20000 1.0000
Sr1 Sr 0.00000 0.80000 0.20000 1.0000
Ca1 Ca 0.20000 0.80000 0.20000 1.0000
Sr1 Sr 0.40000 0.80000 0.20000 1.0000
Sr2 Sr 0.60000 0.80000 0.20000 1.0000
Ba1 Ba 0.80000 0.80000 0.20000 1.0000
Ba2 Ba 0.00000 0.00000 0.40000 1.0000
La1 La 0.20000 0.00000 0.40000 1.0000
Sr1 Sr 0.40000 0.00000 0.40000 1.0000
Ba1 Ba 0.60000 0.00000 0.40000 1.0000
La1 La 0.80000 0.00000 0.40000 1.0000
La2 La 0.00000 0.20000 0.40000 1.0000
Ca1 Ca 0.20000 0.20000 0.40000 1.0000
Ba1 Ba 0.40000 0.20000 0.40000 1.0000
Sr1 Sr 0.60000 0.20000 0.40000 1.0000
La1 La 0.80000 0.20000 0.40000 1.0000
Sr1 Sr 0.00000 0.40000 0.40000 1.0000
Ca1 Ca 0.20000 0.40000 0.40000 1.0000
La1 La 0.40000 0.40000 0.40000 1.0000
Ba1 Ba 0.60000 0.40000 0.40000 1.0000
Sr1 Sr 0.80000 0.40000 0.40000 1.0000
Ba1 Ba 0.00000 0.60000 0.40000 1.0000
Ca1 Ca 0.20000 0.60000 0.40000 1.0000
Sr1 Sr 0.40000 0.60000 0.40000 1.0000
Sr2 Sr 0.60000 0.60000 0.40000 1.0000
Ca1 Ca 0.80000 0.60000 0.40000 1.0000
Ca2 Ca 0.00000 0.80000 0.40000 1.0000
Ba1 Ba 0.20000 0.80000 0.40000 1.0000
Sr1 Sr 0.40000 0.80000 0.40000 1.0000
Ba1 Ba 0.60000 0.80000 0.40000 1.0000
Ba2 Ba 0.80000 0.80000 0.40000 1.0000
Sr1 Sr 0.00000 0.00000 0.60000 1.0000
Sr2 Sr 0.20000 0.00000 0.60000 1.0000
Ba1 Ba 0.40000 0.00000 0.60000 1.0000
Ba2 Ba 0.60000 0.00000 0.60000 1.0000
La1 La 0.80000 0.00000 0.60000 1.0000
La2 La 0.00000 0.20000 0.60000 1.0000
Sr1 Sr 0.20000 0.20000 0.60000 1.0000
La1 La 0.40000 0.20000 0.60000 1.0000
La2 La 0.60000 0.20000 0.60000 1.0000
Ca1 Ca 0.80000 0.20000 0.60000 1.0000
La1 La 0.00000 0.40000 0.60000 1.0000
Ba1 Ba 0.20000 0.40000 0.60000 1.0000
La1 La 0.40000 0.40000 0.60000 1.0000
Sr1 Sr 0.60000 0.40000 0.60000 1.0000
La1 La 0.80000 0.40000 0.60000 1.0000
Ca1 Ca 0.00000 0.60000 0.60000 1.0000
Ba1 Ba 0.20000 0.60000 0.60000 1.0000
Ca1 Ca 0.40000 0.60000 0.60000 1.0000
Sr1 Sr 0.60000 0.60000 0.60000 1.0000
Ca1 Ca 0.80000 0.60000 0.60000 1.0000
Sr1 Sr 0.00000 0.80000 0.60000 1.0000
Ca1 Ca 0.20000 0.80000 0.60000 1.0000
Sr1 Sr 0.40000 0.80000 0.60000 1.0000
Ca1 Ca 0.60000 0.80000 0.60000 1.0000
La1 La 0.80000 0.80000 0.60000 1.0000
Ba1 Ba 0.00000 0.00000 0.80000 1.0000
La1 La 0.20000 0.00000 0.80000 1.0000
La2 La 0.40000 0.00000 0.80000 1.0000
La3 La 0.60000 0.00000 0.80000 1.0000
Ca1 Ca 0.80000 0.00000 0.80000 1.0000
Ca2 Ca 0.00000 0.20000 0.80000 1.0000
Sr1 Sr 0.20000 0.20000 0.80000 1.0000
Ca1 Ca 0.40000 0.20000 0.80000 1.0000
La1 La 0.60000 0.20000 0.80000 1.0000
La2 La 0.80000 0.20000 0.80000 1.0000
Ba1 Ba 0.00000 0.40000 0.80000 1.0000
La1 La 0.20000 0.40000 0.80000 1.0000
Ba1 Ba 0.40000 0.40000 0.80000 1.0000
La1 La 0.60000 0.40000 0.80000 1.0000
Ca1 Ca 0.80000 0.40000 0.80000 1.0000
Ba1 Ba 0.00000 0.60000 0.80000 1.0000
Sr1 Sr 0.20000 0.60000 0.80000 1.0000
Ba1 Ba 0.40000 0.60000 0.80000 1.0000
Ba2 Ba 0.60000 0.60000 0.80000 1.0000
Ba3 Ba 0.80000 0.60000 0.80000 1.0000
Sr1 Sr 0.00000 0.80000 0.80000 1.0000
Ca1 Ca 0.20000 0.80000 0.80000 1.0000
Sr1 Sr 0.40000 0.80000 0.80000 1.0000
Sr2 Sr 0.60000 0.80000 0.80000 1.0000
Ba1 Ba 0.80000 0.80000 0.80000 1.0000
Ti1 Ti 0.10000 0.10000 0.10000 1.0000
Ti2 Ti 0.30000 0.10000 0.10000 1.0000
Ti3 Ti 0.50000 0.10000 0.10000 1.0000
Ti4 Ti 0.70000 0.10000 0.10000 1.0000
Ti5 Ti 0.90000 0.10000 0.10000 1.0000
Ti6 Ti 0.10000 0.30000 0.10000 1.0000
Ti7 Ti 0.30000 0.30000 0.10000 1.0000
Ti8 Ti 0.50000 0.30000 0.10000 1.0000
Ti9 Ti 0.70000 0.30000 0.10000 1.0000
Ti10 Ti 0.90000 0.30000 0.10000 1.0000
Ti11 Ti 0.10000 0.50000 0.10000 1.0000
Ti12 Ti 0.30000 0.50000 0.10000 1.0000
Ti13 Ti 0.50000 0.50000 0.10000 1.0000
Ti14 Ti 0.70000 0.50000 0.10000 1.0000
Ti15 Ti 0.90000 0.50000 0.10000 1.0000
Ti16 Ti 0.10000 0.70000 0.10000 1.0000
Ti17 Ti 0.30000 0.70000 0.10000 1.0000
Ti18 Ti 0.50000 0.70000 0.10000 1.0000
Ti19 Ti 0.70000 0.70000 0.10000 1.0000
Ti20 Ti 0.90000 0.70000 0.10000 1.0000
Ti21 Ti 0.10000 0.90000 0.10000 1.0000
Ti22 Ti 0.30000 0.90000 0.10000 1.0000
Ti23 Ti 0.50000 0.90000 0.10000 1.0000
Ti24 Ti 0.70000 0.90000 0.10000 1.0000
Ti25 Ti 0.90000 0.90000 0.10000 1.0000
Ti26 Ti 0.10000 0.10000 0.30000 1.0000
Ti27 Ti 0.30000 0.10000 0.30000 1.0000
Ti28 Ti 0.50000 0.10000 0.30000 1.0000
Ti29 Ti 0.70000 0.10000 0.30000 1.0000
Ti30 Ti 0.90000 0.10000 0.30000 1.0000
Ti31 Ti 0.10000 0.30000 0.30000 1.0000
Ti32 Ti 0.30000 0.30000 0.30000 1.0000
Ti33 Ti 0.50000 0.30000 0.30000 1.0000
Ti34 Ti 0.70000 0.30000 0.30000 1.0000
Ti35 Ti 0.90000 0.30000 0.30000 1.0000
Ti36 Ti 0.10000 0.50000 0.30000 1.0000
Ti37 Ti 0.30000 0.50000 0.30000 1.0000
Ti38 Ti 0.50000 0.50000 0.30000 1.0000
Ti39 Ti 0.70000 0.50000 0.30000 1.0000
Ti40 Ti 0.90000 0.50000 0.30000 1.0000
Ti41 Ti 0.10000 0.70000 0.30000 1.0000
Ti42 Ti 0.30000 0.70000 0.30000 1.0000
Ti43 Ti 0.50000 0.70000 0.30000 1.0000
Ti44 Ti 0.70000 0.70000 0.30000 1.0000
Ti45 Ti 0.90000 0.70000 0.30000 1.0000
Ti46 Ti 0.10000 0.90000 0.30000 1.0000
Ti47 Ti 0.30000 0.90000 0.30000 1.0000
Ti48 Ti 0.50000 0.90000 0.30000 1.0000
Ti49 Ti 0.70000 0.90000 0.30000 1.0000
Ti50 Ti 0.90000 0.90000 0.30000 1.0000
Ti51 Ti 0.10000 0.10000 0.50000 1.0000
Ti52 Ti 0.30000 0.10000 0.50000 1.0000
Ti53 Ti 0.50000 0.10000 0.50000 1.0000
Ti54 Ti 0.70000 0.10000 0.50000 1.0000
Ti55 Ti 0.90000 0.10000 0.50000 1.0000
Ti56 Ti 0.10000 0.30000 0.50000 1.0000
Ti57 Ti 0.30000 0.30000 0.50000 1.0000
Ti58 Ti 0.50000 0.30000 0.50000 1.0000
Ti59 Ti 0.70000 0.30000 0.50000 1.0000
Ti60 Ti 0.90000 0.30000 0.50000 1.0000
Ti61 Ti 0.10000 0.50000 0.50000 1.0000
Ti62 Ti 0.30000 0.50000 0.50000 1.0000
Ti63 Ti 0.50000 0.50000 0.50000 1.0000
Ti64 Ti 0.70000 0.50000 0.50000 1.0000
Ti65 Ti 0.90000 0.50000 0.50000 1.0000
Ti66 Ti 0.10000 0.70000 0.50000 1.0000
Ti67 Ti 0.30000 0.70000 0.50000 1.0000
Ti68 Ti 0.50000 0.70000 0.50000 1.0000
Ti69 Ti 0.70000 0.70000 0.50000 1.0000
Ti70 Ti 0.90000 0.70000 0.50000 1.0000
Ti71 Ti 0.10000 0.90000 0.50000 1.0000
Ti72 Ti 0.30000 0.90000 0.50000 1.0000
Ti73 Ti 0.50000 0.90000 0.50000 1.0000
Ti74 Ti 0.70000 0.90000 0.50000 1.0000
Ti75 Ti 0.90000 0.90000 0.50000 1.0000
Ti76 Ti 0.10000 0.10000 0.70000 1.0000
Ti77 Ti 0.30000 0.10000 0.70000 1.0000
Ti78 Ti 0.50000 0.10000 0.70000 1.0000
Ti79 Ti 0.70000 0.10000 0.70000 1.0000
Ti80 Ti 0.90000 0.10000 0.70000 1.0000
Ti81 Ti 0.10000 0.30000 0.70000 1.0000
Ti82 Ti 0.30000 0.30000 0.70000 1.0000
Ti83 Ti 0.50000 0.30000 0.70000 1.0000
Ti84 Ti 0.70000 0.30000 0.70000 1.0000
Ti85 Ti 0.90000 0.30000 0.70000 1.0000
Ti86 Ti 0.10000 0.50000 0.70000 1.0000
Ti87 Ti 0.30000 0.50000 0.70000 1.0000
Ti88 Ti 0.50000 0.50000 0.70000 1.0000
Ti89 Ti 0.70000 0.50000 0.70000 1.0000
Ti90 Ti 0.90000 0.50000 0.70000 1.0000
Ti91 Ti 0.10000 0.70000 0.70000 1.0000
Ti92 Ti 0.30000 0.70000 0.70000 1.0000
Ti93 Ti 0.50000 0.70000 0.70000 1.0000
Ti94 Ti 0.70000 0.70000 0.70000 1.0000
Ti95 Ti 0.90000 0.70000 0.70000 1.0000
Ti96 Ti 0.10000 0.90000 0.70000 1.0000
Ti97 Ti 0.30000 0.90000 0.70000 1.0000
Ti98 Ti 0.50000 0.90000 0.70000 1.0000
Ti99 Ti 0.70000 0.90000 0.70000 1.0000
Ti100 Ti 0.90000 0.90000 0.70000 1.0000
Ti101 Ti 0.10000 0.10000 0.90000 1.0000
Ti102 Ti 0.30000 0.10000 0.90000 1.0000
Ti103 Ti 0.50000 0.10000 0.90000 1.0000
Ti104 Ti 0.70000 0.10000 0.90000 1.0000
Ti105 Ti 0.90000 0.10000 0.90000 1.0000
Ti106 Ti 0.10000 0.30000 0.90000 1.0000
Ti107 Ti 0.30000 0.30000 0.90000 1.0000
Ti108 Ti 0.50000 0.30000 0.90000 1.0000
Ti109 Ti 0.70000 0.30000 0.90000 1.0000
Ti110 Ti 0.90000 0.30000 0.90000 1.0000
Ti111 Ti 0.10000 0.50000 0.90000 1.0000
Ti112 Ti 0.30000 0.50000 0.90000 1.0000
Ti113 Ti 0.50000 0.50000 0.90000 1.0000
Ti114 Ti 0.70000 0.50000 0.90000 1.0000
Ti115 Ti 0.90000 0.50000 0.90000 1.0000
Ti116 Ti 0.10000 0.70000 0.90000 1.0000
Ti117 Ti 0.30000 0.70000 0.90000 1.0000
Ti118 Ti 0.50000 0.70000 0.90000 1.0000
Ti119 Ti 0.70000 0.70000 0.90000 1.0000
Ti120 Ti 0.90000 0.70000 0.90000 1.0000
Ti121 Ti 0.10000 0.90000 0.90000 1.0000
Ti122 Ti 0.30000 0.90000 0.90000 1.0000
Ti123 Ti 0.50000 0.90000 0.90000 1.0000
Ti124 Ti 0.70000 0.90000 0.90000 1.0000
Ti125 Ti 0.90000 0.90000 0.90000 1.0000
O1 O 0.00000 0.10000 0.10000 1.0000
O2 O 0.20000 0.10000 0.10000 1.0000
O3 O 0.40000 0.10000 0.10000 1.0000
O4 O 0.60000 0.10000 0.10000 1.0000
O5 O 0.80000 0.10000 0.10000 1.0000
O6 O 0.00000 0.30000 0.10000 1.0000
O7 O 0.20000 0.30000 0.10000 1.0000
O8 O 0.40000 0.30000 0.10000 1.0000
O9 O 0.60000 0.30000 0.10000 1.0000
O10 O 0.80000 0.30000 0.10000 1.0000
O11 O 0.00000 0.50000 0.10000 1.0000
O12 O 0.20000 0.50000 0.10000 1.0000
O13 O 0.40000 0.50000 0.10000 1.0000
O14 O 0.60000 0.50000 0.10000 1.0000
O15 O 0.80000 0.50000 0.10000 1.0000
O16 O 0.00000 0.70000 0.10000 1.0000
O17 O 0.20000 0.70000 0.10000 1.0000
O18 O 0.40000 0.70000 0.10000 1.0000
O19 O 0.60000 0.70000 0.10000 1.0000
O20 O 0.80000 0.70000 0.10000 1.0000
O21 O 0.00000 0.90000 0.10000 1.0000
O22 O 0.20000 0.90000 0.10000 1.0000
O23 O 0.40000 0.90000 0.10000 1.0000
O24 O 0.60000 0.90000 0.10000 1.0000
O25 O 0.80000 0.90000 0.10000 1.0000
O26 O 0.00000 0.10000 0.30000 1.0000
O27 O 0.20000 0.10000 0.30000 1.0000
O28 O 0.40000 0.10000 0.30000 1.0000
O29 O 0.60000 0.10000 0.30000 1.0000
O30 O 0.80000 0.10000 0.30000 1.0000
O31 O 0.00000 0.30000 0.30000 1.0000
O32 O 0.20000 0.30000 0.30000 1.0000
O33 O 0.40000 0.30000 0.30000 1.0000
O34 O 0.60000 0.30000 0.30000 1.0000
O35 O 0.80000 0.30000 0.30000 1.0000
O36 O 0.00000 0.50000 0.30000 1.0000
O37 O 0.20000 0.50000 0.30000 1.0000
O38 O 0.40000 0.50000 0.30000 1.0000
O39 O 0.60000 0.50000 0.30000 1.0000
O40 O 0.80000 0.50000 0.30000 1.0000
O41 O 0.00000 0.70000 0.30000 1.0000
O42 O 0.20000 0.70000 0.30000 1.0000
O43 O 0.40000 0.70000 0.30000 1.0000
O44 O 0.60000 0.70000 0.30000 1.0000
O45 O 0.80000 0.70000 0.30000 1.0000
O46 O 0.00000 0.90000 0.30000 1.0000
O47 O 0.20000 0.90000 0.30000 1.0000
O48 O 0.40000 0.90000 0.30000 1.0000
O49 O 0.60000 0.90000 0.30000 1.0000
O50 O 0.80000 0.90000 0.30000 1.0000
O51 O 0.00000 0.10000 0.50000 1.0000
O52 O 0.20000 0.10000 0.50000 1.0000
O53 O 0.40000 0.10000 0.50000 1.0000
O54 O 0.60000 0.10000 0.50000 1.0000
O55 O 0.80000 0.10000 0.50000 1.0000
O56 O 0.00000 0.30000 0.50000 1.0000
O57 O 0.20000 0.30000 0.50000 1.0000
O58 O 0.40000 0.30000 0.50000 1.0000
O59 O 0.60000 0.30000 0.50000 1.0000
O60 O 0.80000 0.30000 0.50000 1.0000
O61 O 0.00000 0.50000 0.50000 1.0000
O62 O 0.20000 0.50000 0.50000 1.0000
O63 O 0.40000 0.50000 0.50000 1.0000
O64 O 0.60000 0.50000 0.50000 1.0000
O65 O 0.80000 0.50000 0.50000 1.0000
O66 O 0.00000 0.70000 0.50000 1.0000
O67 O 0.20000 0.70000 0.50000 1.0000
O68 O 0.40000 0.70000 0.50000 1.0000
O69 O 0.60000 0.70000 0.50000 1.0000
O70 O 0.80000 0.70000 0.50000 1.0000
O71 O 0.00000 0.90000 0.50000 1.0000
O72 O 0.20000 0.90000 0.50000 1.0000
O73 O 0.40000 0.90000 0.50000 1.0000
O74 O 0.60000 0.90000 0.50000 1.0000
O75 O 0.80000 0.90000 0.50000 1.0000
O76 O 0.00000 0.10000 0.70000 1.0000
O77 O 0.20000 0.10000 0.70000 1.0000
O78 O 0.40000 0.10000 0.70000 1.0000
O79 O 0.60000 0.10000 0.70000 1.0000
O80 O 0.80000 0.10000 0.70000 1.0000
O81 O 0.00000 0.30000 0.70000 1.0000
O82 O 0.20000 0.30000 0.70000 1.0000
O83 O 0.40000 0.30000 0.70000 1.0000
O84 O 0.60000 0.30000 0.70000 1.0000
O85 O 0.80000 0.30000 0.70000 1.0000
O86 O 0.00000 0.50000 0.70000 1.0000
O87 O 0.20000 0.50000 0.70000 1.0000
O88 O 0.40000 0.50000 0.70000 1.0000
O89 O 0.60000 0.50000 0.70000 1.0000
O90 O 0.80000 0.50000 0.70000 1.0000
O91 O 0.00000 0.70000 0.70000 1.0000
O92 O 0.20000 0.70000 0.70000 1.0000
O93 O 0.40000 0.70000 0.70000 1.0000
O94 O 0.60000 0.70000 0.70000 1.0000
O95 O 0.80000 0.70000 0.70000 1.0000
O96 O 0.00000 0.90000 0.70000 1.0000
O97 O 0.20000 0.90000 0.70000 1.0000
O98 O 0.40000 0.90000 0.70000 1.0000
O99 O 0.60000 0.90000 0.70000 1.0000
O100 O 0.80000 0.90000 0.70000 1.0000
O101 O 0.00000 0.10000 0.90000 1.0000
O102 O 0.20000 0.10000 0.90000 1.0000
O103 O 0.40000 0.10000 0.90000 1.0000
O104 O 0.60000 0.10000 0.90000 1.0000
O105 O 0.80000 0.10000 0.90000 1.0000
O106 O 0.00000 0.30000 0.90000 1.0000
O107 O 0.20000 0.30000 0.90000 1.0000
O108 O 0.40000 0.30000 0.90000 1.0000
O109 O 0.60000 0.30000 0.90000 1.0000
O110 O 0.80000 0.30000 0.90000 1.0000
O111 O 0.00000 0.50000 0.90000 1.0000
O112 O 0.20000 0.50000 0.90000 1.0000
O113 O 0.40000 0.50000 0.90000 1.0000
O114 O 0.60000 0.50000 0.90000 1.0000
O115 O 0.80000 0.50000 0.90000 1.0000
O116 O 0.00000 0.70000 0.90000 1.0000
O117 O 0.20000 0.70000 0.90000 1.0000
O118 O 0.40000 0.70000 0.90000 1.0000
O119 O 0.60000 0.70000 0.90000 1.0000
O120 O 0.80000 0.70000 0.90000 1.0000
O121 O 0.00000 0.90000 0.90000 1.0000
O122 O 0.20000 0.90000 0.90000 1.0000
O123 O 0.40000 0.90000 0.90000 1.0000
O124 O 0.60000 0.90000 0.90000 1.0000
O125 O 0.80000 0.90000 0.90000 1.0000
O126 O 0.10000 0.00000 0.10000 1.0000
O127 O 0.30000 0.00000 0.10000 1.0000
O128 O 0.50000 0.00000 0.10000 1.0000
O129 O 0.70000 0.00000 0.10000 1.0000
O130 O 0.90000 0.00000 0.10000 1.0000
O131 O 0.10000 0.20000 0.10000 1.0000
O132 O 0.30000 0.20000 0.10000 1.0000
O133 O 0.50000 0.20000 0.10000 1.0000
O134 O 0.70000 0.20000 0.10000 1.0000
O135 O 0.90000 0.20000 0.10000 1.0000
O136 O 0.10000 0.40000 0.10000 1.0000
O137 O 0.30000 0.40000 0.10000 1.0000
O138 O 0.50000 0.40000 0.10000 1.0000
O139 O 0.70000 0.40000 0.10000 1.0000
O140 O 0.90000 0.40000 0.10000 1.0000
O141 O 0.10000 0.60000 0.10000 1.0000
O142 O 0.30000 0.60000 0.10000 1.0000
O143 O 0.50000 0.60000 0.10000 1.0000
O144 O 0.70000 0.60000 0.10000 1.0000
O145 O 0.90000 0.60000 0.10000 1.0000
O146 O 0.10000 0.80000 0.10000 1.0000
O147 O 0.30000 0.80000 0.10000 1.0000
O148 O 0.50000 0.80000 0.10000 1.0000
O149 O 0.70000 0.80000 0.10000 1.0000
O150 O 0.90000 0.80000 0.10000 1.0000
O151 O 0.10000 0.00000 0.30000 1.0000
O152 O 0.30000 0.00000 0.30000 1.0000
O153 O 0.50000 0.00000 0.30000 1.0000
O154 O 0.70000 0.00000 0.30000 1.0000
O155 O 0.90000 0.00000 0.30000 1.0000
O156 O 0.10000 0.20000 0.30000 1.0000
O157 O 0.30000 0.20000 0.30000 1.0000
O158 O 0.50000 0.20000 0.30000 1.0000
O159 O 0.70000 0.20000 0.30000 1.0000
O160 O 0.90000 0.20000 0.30000 1.0000
O161 O 0.10000 0.40000 0.30000 1.0000
O162 O 0.30000 0.40000 0.30000 1.0000
O163 O 0.50000 0.40000 0.30000 1.0000
O164 O 0.70000 0.40000 0.30000 1.0000
O165 O 0.90000 0.40000 0.30000 1.0000
O166 O 0.10000 0.60000 0.30000 1.0000
O167 O 0.30000 0.60000 0.30000 1.0000
O168 O 0.50000 0.60000 0.30000 1.0000
O169 O 0.70000 0.60000 0.30000 1.0000
O170 O 0.90000 0.60000 0.30000 1.0000
O171 O 0.10000 0.80000 0.30000 1.0000
O172 O 0.30000 0.80000 0.30000 1.0000
O173 O 0.50000 0.80000 0.30000 1.0000
O174 O 0.70000 0.80000 0.30000 1.0000
O175 O 0.90000 0.80000 0.30000 1.0000
O176 O 0.10000 0.00000 0.50000 1.0000
O177 O 0.30000 0.00000 0.50000 1.0000
O178 O 0.50000 0.00000 0.50000 1.0000
O179 O 0.70000 0.00000 0.50000 1.0000
O180 O 0.90000 0.00000 0.50000 1.0000
O181 O 0.10000 0.20000 0.50000 1.0000
O182 O 0.30000 0.20000 0.50000 1.0000
O183 O 0.50000 0.20000 0.50000 1.0000
O184 O 0.70000 0.20000 0.50000 1.0000
O185 O 0.90000 0.20000 0.50000 1.0000
O186 O 0.10000 0.40000 0.50000 1.0000
O187 O 0.30000 0.40000 0.50000 1.0000
O188 O 0.50000 0.40000 0.50000 1.0000
O189 O 0.70000 0.40000 0.50000 1.0000
O190 O 0.90000 0.40000 0.50000 1.0000
O191 O 0.10000 0.60000 0.50000 1.0000
O192 O 0.30000 0.60000 0.50000 1.0000
O193 O 0.50000 0.60000 0.50000 1.0000
O194 O 0.70000 0.60000 0.50000 1.0000
O195 O 0.90000 0.60000 0.50000 1.0000
O196 O 0.10000 0.80000 0.50000 1.0000
O197 O 0.30000 0.80000 0.50000 1.0000
O198 O 0.50000 0.80000 0.50000 1.0000
O199 O 0.70000 0.80000 0.50000 1.0000
O200 O 0.90000 0.80000 0.50000 1.0000
O201 O 0.10000 0.00000 0.70000 1.0000
O202 O 0.30000 0.00000 0.70000 1.0000
O203 O 0.50000 0.00000 0.70000 1.0000
O204 O 0.70000 0.00000 0.70000 1.0000
O205 O 0.90000 0.00000 0.70000 1.0000
O206 O 0.10000 0.20000 0.70000 1.0000
O207 O 0.30000 0.20000 0.70000 1.0000
O208 O 0.50000 0.20000 0.70000 1.0000
O209 O 0.70000 0.20000 0.70000 1.0000
O210 O 0.90000 0.20000 0.70000 1.0000
O211 O 0.10000 0.40000 0.70000 1.0000
O212 O 0.30000 0.40000 0.70000 1.0000
O213 O 0.50000 0.40000 0.70000 1.0000
O214 O 0.70000 0.40000 0.70000 1.0000
O215 O 0.90000 0.40000 0.70000 1.0000
O216 O 0.10000 0.60000 0.70000 1.0000
O217 O 0.30000 0.60000 0.70000 1.0000
O218 O 0.50000 0.60000 0.70000 1.0000
O219 O 0.70000 0.60000 0.70000 1.0000
O220 O 0.90000 0.60000 0.70000 1.0000
O221 O 0.10000 0.80000 0.70000 1.0000
O222 O 0.30000 0.80000 0.70000 1.0000
O223 O 0.50000 0.80000 0.70000 1.0000
O224 O 0.70000 0.80000 0.70000 1.0000
O225 O 0.90000 0.80000 0.70000 1.0000
O226 O 0.10000 0.00000 0.90000 1.0000
O227 O 0.30000 0.00000 0.90000 1.0000
O228 O 0.50000 0.00000 0.90000 1.0000
O229 O 0.70000 0.00000 0.90000 1.0000
O230 O 0.90000 0.00000 0.90000 1.0000
O231 O 0.10000 0.20000 0.90000 1.0000
O232 O 0.30000 0.20000 0.90000 1.0000
O233 O 0.50000 0.20000 0.90000 1.0000
O234 O 0.70000 0.20000 0.90000 1.0000
O235 O 0.90000 0.20000 0.90000 1.0000
O236 O 0.10000 0.40000 0.90000 1.0000
O237 O 0.30000 0.40000 0.90000 1.0000
O238 O 0.50000 0.40000 0.90000 1.0000
O239 O 0.70000 0.40000 0.90000 1.0000
O240 O 0.90000 0.40000 0.90000 1.0000
O241 O 0.10000 0.60000 0.90000 1.0000
O242 O 0.30000 0.60000 0.90000 1.0000
O243 O 0.50000 0.60000 0.90000 1.0000
O244 O 0.70000 0.60000 0.90000 1.0000
O245 O 0.90000 0.60000 0.90000 1.0000
O246 O 0.10000 0.80000 0.90000 1.0000
O247 O 0.30000 0.80000 0.90000 1.0000
O248 O 0.50000 0.80000 0.90000 1.0000
O249 O 0.70000 0.80000 0.90000 1.0000
O250 O 0.90000 0.80000 0.90000 1.0000
O251 O 0.10000 0.10000 0.00000 1.0000
O252 O 0.30000 0.10000 0.00000 1.0000
O253 O 0.50000 0.10000 0.00000 1.0000
O254 O 0.70000 0.10000 0.00000 1.0000
O255 O 0.90000 0.10000 0.00000 1.0000
O256 O 0.10000 0.30000 0.00000 1.0000
O257 O 0.30000 0.30000 0.00000 1.0000
O258 O 0.50000 0.30000 0.00000 1.0000
O259 O 0.70000 0.30000 0.00000 1.0000
O260 O 0.90000 0.30000 0.00000 1.0000
O261 O 0.10000 0.50000 0.00000 1.0000
O262 O 0.30000 0.50000 0.00000 1.0000
O263 O 0.50000 0.50000 0.00000 1.0000
O264 O 0.70000 0.50000 0.00000 1.0000
O265 O 0.90000 0.50000 0.00000 1.0000
O266 O 0.10000 0.70000 0.00000 1.0000
O267 O 0.30000 0.70000 0.00000 1.0000
O268 O 0.50000 0.70000 0.00000 1.0000
O269 O 0.70000 0.70000 0.00000 1.0000
O270 O 0.90000 0.70000 0.00000 1.0000
O271 O 0.10000 0.90000 0.00000 1.0000
O272 O 0.30000 0.90000 0.00000 1.0000
O273 O 0.50000 0.90000 0.00000 1.0000
O274 O 0.70000 0.90000 0.00000 1.0000
O275 O 0.90000 0.90000 0.00000 1.0000
O276 O 0.10000 0.10000 0.20000 1.0000
O277 O 0.30000 0.10000 0.20000 1.0000
O278 O 0.50000 0.10000 0.20000 1.0000
O279 O 0.70000 0.10000 0.20000 1.0000
O280 O 0.90000 0.10000 0.20000 1.0000
O281 O 0.10000 0.30000 0.20000 1.0000
O282 O 0.30000 0.30000 0.20000 1.0000
O283 O 0.50000 0.30000 0.20000 1.0000
O284 O 0.70000 0.30000 0.20000 1.0000
O285 O 0.90000 0.30000 0.20000 1.0000
O286 O 0.10000 0.50000 0.20000 1.0000
O287 O 0.30000 0.50000 0.20000 1.0000
O288 O 0.50000 0.50000 0.20000 1.0000
O289 O 0.70000 0.50000 0.20000 1.0000
O290 O 0.90000 0.50000 0.20000 1.0000
O291 O 0.10000 0.70000 0.20000 1.0000
O292 O 0.30000 0.70000 0.20000 1.0000
O293 O 0.50000 0.70000 0.20000 1.0000
O294 O 0.70000 0.70000 0.20000 1.0000
O295 O 0.90000 0.70000 0.20000 1.0000
O296 O 0.10000 0.90000 0.20000 1.0000
O297 O 0.30000 0.90000 0.20000 1.0000
O298 O 0.50000 0.90000 0.20000 1.0000
O299 O 0.70000 0.90000 0.20000 1.0000
O300 O 0.90000 0.90000 0.20000 1.0000
O301 O 0.10000 0.10000 0.40000 1.0000
O302 O 0.30000 0.10000 0.40000 1.0000
O303 O 0.50000 0.10000 0.40000 1.0000
O304 O 0.70000 0.10000 0.40000 1.0000
O305 O 0.90000 0.10000 0.40000 1.0000
O306 O 0.10000 0.30000 0.40000 1.0000
O307 O 0.30000 0.30000 0.40000 1.0000
O308 O 0.50000 0.30000 0.40000 1.0000
O309 O 0.70000 0.30000 0.40000 1.0000
O310 O 0.90000 0.30000 0.40000 1.0000
O311 O 0.10000 0.50000 0.40000 1.0000
O312 O 0.30000 0.50000 0.40000 1.0000
O313 O 0.50000 0.50000 0.40000 1.0000
O314 O 0.70000 0.50000 0.40000 1.0000
O315 O 0.90000 0.50000 0.40000 1.0000
O316 O 0.10000 0.70000 0.40000 1.0000
O317 O 0.30000 0.70000 0.40000 1.0000
O318 O 0.50000 0.70000 0.40000 1.0000
O319 O 0.70000 0.70000 0.40000 1.0000
O320 O 0.90000 0.70000 0.40000 1.0000
O321 O 0.10000 0.90000 0.40000 1.0000
O322 O 0.30000 0.90000 0.40000 1.0000
O323 O 0.50000 0.90000 0.40000 1.0000
O324 O 0.70000 0.90000 0.40000 1.0000
O325 O 0.90000 0.90000 0.40000 1.0000
O326 O 0.10000 0.10000 0.60000 1.0000
O327 O 0.30000 0.10000 0.60000 1.0000
O328 O 0.50000 0.10000 0.60000 1.0000
O329 O 0.70000 0.10000 0.60000 1.0000
O330 O 0.90000 0.10000 0.60000 1.0000
O331 O 0.10000 0.30000 0.60000 1.0000
O332 O 0.30000 0.30000 0.60000 1.0000
O333 O 0.50000 0.30000 0.60000 1.0000
O334 O 0.70000 0.30000 0.60000 1.0000
O335 O 0.90000 0.30000 0.60000 1.0000
O336 O 0.10000 0.50000 0.60000 1.0000
O337 O 0.30000 0.50000 0.60000 1.0000
O338 O 0.50000 0.50000 0.60000 1.0000
O339 O 0.70000 0.50000 0.60000 1.0000
O340 O 0.90000 0.50000 0.60000 1.0000
O341 O 0.10000 0.70000 0.60000 1.0000
O342 O 0.30000 0.70000 0.60000 1.0000
O343 O 0.50000 0.70000 0.60000 1.0000
O344 O 0.70000 0.70000 0.60000 1.0000
O345 O 0.90000 0.70000 0.60000 1.0000
O346 O 0.10000 0.90000 0.60000 1.0000
O347 O 0.30000 0.90000 0.60000 1.0000
O348 O 0.50000 0.90000 0.60000 1.0000
O349 O 0.70000 0.90000 0.60000 1.0000
O350 O 0.90000 0.90000 0.60000 1.0000
O351 O 0.10000 0.10000 0.80000 1.0000
O352 O 0.30000 0.10000 0.80000 1.0000
O353 O 0.50000 0.10000 0.80000 1.0000
O354 O 0.70000 0.10000 0.80000 1.0000
O355 O 0.90000 0.10000 0.80000 1.0000
O356 O 0.10000 0.30000 0.80000 1.0000
O357 O 0.30000 0.30000 0.80000 1.0000
O358 O 0.50000 0.30000 0.80000 1.0000
O359 O 0.70000 0.30000 0.80000 1.0000
O360 O 0.90000 0.30000 0.80000 1.0000
O361 O 0.10000 0.50000 0.80000 1.0000
O362 O 0.30000 0.50000 0.80000 1.0000
O363 O 0.50000 0.50000 0.80000 1.0000
O364 O 0.70000 0.50000 0.80000 1.0000
O365 O 0.90000 0.50000 0.80000 1.0000
O366 O 0.10000 0.70000 0.80000 1.0000
O367 O 0.30000 0.70000 0.80000 1.0000
O368 O 0.50000 0.70000 0.80000 1.0000
O369 O 0.70000 0.70000 0.80000 1.0000
O370 O 0.90000 0.70000 0.80000 1.0000
O371 O 0.10000 0.90000 0.80000 1.0000
O372 O 0.30000 0.90000 0.80000 1.0000
O373 O 0.50000 0.90000 0.80000 1.0000
O374 O 0.70000 0.90000 0.80000 1.0000
O375 O 0.90000 0.90000 0.80000 1.0000
